# Supplementary material for: Genome-Wide Thioredoxin System in Cardamine hupingshanensis: Role in Se Stress and Metabolism
Source: Biology (Basel). 2025 Oct 13;14(10):1404. doi: 10.3390/biology14101404 (PMC12561512; doi:10.3390/biology14101404)
Supplement: Supplementary file 1 [file biology-14-01404-s001.zip]

Archive with 2 entries (2 files):
- Supplementary Figure S1-S6.pdf
- Supplementary Table S1-S7.xls
