# Supplementary material for: Genome-Wide Thioredoxin System in Cardamine hupingshanensis: Role in Se Stress and Metabolism
Source: Biology (Basel). 2025 Oct 13;14(10):1404. doi: 10.3390/biology14101404 (PMC12561512; doi:10.3390/biology14101404)
Supplement: Supplementary file 1 [file biology-14-01404-s001.zip › Supplementary Table S1-S7.xls]

## Sheet: Table S1
Table S1 Identification of basic physicochemical properties of ChTRX gene family members
	Class	Gene name	Gene ID	Number of amino acids （aa）	Molecular weight (kDa)	Isoelectric point (pI)	Instability index	Grand average of hydropathicity (GRAVY)	Subcellular localization	Redox centers
Typical TRX	TRX-f	ChTRX-f1-1	Chu047709	178	19.2904	9	24.71	-0.053	Chloroplast	WCGPC
		ChTRX-f1-2	Chu050349	178	19.4776	8.99	28.75	-0.087	Chloroplast	WCGPC
		ChTRX-f2-1	Chu043147	186	20.5798	9.24	30.01	-0.256	Chloroplast	WCGPC
		ChTRX-f2-2	Chu036848	184	20.3006	9.16	31.78	-0.127	Chloroplast	WCGPC
	TRX-h	ChTRX-h1	Chu025241	114	12.7298	5.32	37.99	0.085	Cytoplasm	WCGPC
		ChTRX-h2	Chu020321	131	14.5517	5.92	32.25	-0.21	Cytoplasm	WCGPC
		ChTRX-h7-1	Chu006423	128	14.4305	7.77	33.28	-0.252	Chloroplast	WCGPC
		ChTRX-h7-2	Chu030500	185	20.0721	9.21	35.15	-0.236	Chloroplast	WCGPC
		ChTRX-h7-3	Chu030467	69	7.86409	6.23	16.74	-0.281	Cytoplasm
		ChTRX-h8-1	Chu005163	150	17.4583	8.97	33.1	-0.343	Chloroplast	WCGPC
		ChTRX-h8-2	Chu031613	153	17.9338	9.49	23.97	-0.387	Chloroplast
		ChTRX-h9-1	Chu023259	140	15.3265	6.05	26.57	-0.173	Cytoskeleton	WCGPC
		ChTRX-h9-2	Chu048249	140	15.3434	5.49	29.32	-0.189	Cytoskeleton	WCGPC
	TRX-m	ChTRX-m1-1	Chu000249	163	17.9729	9.4	39.59	-0.036	Chloroplast	WCGPC
		ChTRX-m1-2	Chu016871	181	19.9962	9.44	46.88	-0.032	Chloroplast	WCGPC
		ChTRX-m2-1	Chu010364	181	20.0362	9.47	51.99	-0.114	Chloroplast	WCGPC
		ChTRX-m2-2	Chu039268	180	19.833	9.32	53.1	-0.053	Chloroplast	WCGPC
		ChTRX-m3-1	Chu020647	174	19.3943	7.62	63.29	-0.005	Chloroplast	WCGPC
		ChTRX-m3-2	Chu020660	174	19.4373	8.3	63.29	-0.052	Chloroplast	WCGPC
		ChTRX-m3-3	Chu050185	176	19.4402	7.62	65.66	-0.06	Chloroplast	WCGPC
		ChTRX-m4-1	Chu022624	182	20.098	7.6	40.55	-0.08	Chloroplast	WCGPC
		ChTRX-m4-2	Chu049217	180	20.1261	8.64	40.91	-0.124	Chloroplast	WCGPC
		ChTRX-o1-1	Chu008227	197	21.5956	9.37	37.33	-0.061	Mitochondrion	WCGPC
	TRX-o	ChTRX-o1-2	Chu034271	198	21.4774	9.48	41.66	-0.099	Mitochondrion	WCGPC
		ChTRX-o2-1	Chu002581	159	17.7914	8.97	33.1	-0.102	Chloroplast	WCGPC
		ChTRX-o2-2	Chu014476	159	17.6371	8.76	33.79	-0.126	Chloroplast	WCGPC
	TDX	ChTDX	Chu022388	350	39.6296	5.58	41.68	-0.744	Nucleus	WCGPC
	TRX-x	ChTRX-x-1	Chu003500	185	20.0721	9.21	35.49	0.021	Chloroplast	WCGPC
		ChTRX-x-2	Chu013469	185	20.1603	8.97	33.84	0.042	Chloroplast	WCGPC
	TRX-y	ChTRX-y1-1	Chu004498	172	19.2142	9.23	42.16	-0.176	Chloroplast	WCGPC
		ChTRX-y1-2	Chu032234	161	17.991	8.77	45.4	-0.046	Chloroplast	WCGPC
		ChTRX-y2-1	Chu003117	172	19.6577	9.25	43.83	-0.206	Chloroplast	WCGPC
		ChTRX-y2-2	Chu003135	172	19.5636	9.17	51.75	-0.225	Chloroplast	WCGPC
		ChTRX-y2-3	Chu013902	172	19.4523	9.13	58.81	-0.265	Chloroplast	WCGPC
	TRX-z	ChTRX-z-1	Chu023407	183	20.6102	5.74	44.8	0.011	Chloroplast	WCGPC
		ChTRX-z-2	Chu048098	183	20.7553	5.76	47.37	-0.065	Chloroplast	WCGPC
Atypical TRX	ACHT	ChACHT1	Chu027900	229	25.5311	8.78	57.62	-0.212	Chloroplast	WCGSC
		ChACHT2-1	Chu018054	241	26.4393	9.44	45.17	-0.265	Chloroplast	WCASC
		ChACHT2-2	Chu027565	241	26.3121	9.3	39.22	-0.206	Chloroplast	WCASC
		ChACHT3	Chu008396	218	24.167	9.56	32.53	-0.476	Chloroplast	GCGGC
		ChACHT4-1	Chu000695	278	30.7062	9.09	42.05	-0.327	Chloroplast	GCGGC
		ChACHT4-2	Chu016417	279	30.7763	9.09	41.13	-0.335	Nucleus	GCGGC
		ChACHT5-1	Chu012261	243	26.7427	8.48	46.63	-0.234	Nucleus	GCGGC
		ChACHT5-2	Chu041126	248	27.3294	8.47	44.16	-0.222	Nucleus	GCGGC
		ChACHT6-1	Chu000618	250	28.027	5	43.32	-0.083	Extracellular	SCGSC
		ChACHT6-2	Chu016506	152	16.9021	5.91	43.5	-0.377	Chloroplast	SCGSC
	CDSP32	ChCDSP32-1	Chu004559	302	33.5906	8.16	34.11	-0.232	Chloroplast	HCGPC
		ChCDSP32-2	Chu032171	302	33.4996	8.65	35.18	-0.225	Chloroplast	HCGPC
	CXXS	ChCXXS1-1	Chu000945	118	13.1703	7.75	29.34	0.191	Chloroplast	WCVPS
		ChCXXS1-2	Chu016121	119	13.3284	5.34	30.71	0.1	Cytoplasm	WCVPS
		ChCXXS1-3	Chu010410	488	53.1676	5.27	30.23	-0.252	Chloroplast	WCDAS
		ChCXXS1-4	Chu039313	488	53.1174	5.13	30.4	-0.278	Chloroplast	WCDAS
		ChCXXS2-1	Chu007603	107	12.0168	4.83	31.6	-0.168	Cytoplasm	WCLPC
		ChCXXS2-2	Chu034838	107	12.0359	4.83	26.76	-0.067	Cytoplasm	WCLLC
	HCF	ChHCF164-1	Chu017383	251	28.35	7.13	35.68	-0.398	Chloroplast	WCEVC
		ChHCF164-2	Chu026840	259	28.594	5.24	43.94	-0.378	Chloroplast	WCEVC
		ChHCF164-3	Chu004433	520	57.4561	4.94	34.34	-0.195	Endoplasmic reticulum	WCGHC
		ChHCF164-4	Chu032307	508	56.0594	5.02	34.1	-0.252	Endoplasmic reticulum	WCGHC
		ChHCF164-5	Chu012181	597	66.2481	4.61	37.77	-0.403	Endoplasmic reticulum	WCGHC
		ChHCF164-6	Chu041047	744	81.9521	4.68	45.91	-0.337	Plasma Membrane	WCGHC
	TRX-h like	ChTRX-h3-1	Chu038298	120	13.3005	5.14	24.46	0.206	Cytoplasm	WCPPC
		ChTRX-h3-2	Chu044756	83	9.56153	9.55	30.9	0.339	Cytoplasm	WCRYC
		ChTRX-h4-1	Chu001679	119	13.0051	5.55	26.77	0.214	Cytoplasm	WCPPC
		ChTRX-h4-2	Chu015389	123	13.3505	5.54	26.72	0.217	Cytoplasm	WCPPC
		ChTRX-h5-1	Chu003218	118	13.1324	5.4	28.75	0.195	Cytoplasm	WCPPC
		ChTRX-h5-2	Chu013809	118	13.1874	5.35	27.03	0.131	Cytoplasm	WCPPC
		ChTRX-h10-1	Chu025785	143	16.1657	7.5	35.2	-0.285	Chloroplast	WCVPC
		ChTRX-h10-2	Chu039733	152	17.1838	8.66	29.14	-0.397	Chloroplast	WCVPC
		ChTRX-h10-3	Chu046397	152	17.1838	8.66	29.14	-0.402	Chloroplast	WCVPC
	TRX-L3 (Like 3)	ChTRX-L3.1-1	Chu036026	186	21.9695	9.36	46.22	-0.63	Chloroplast	WCRKC
		ChTRX-L3.1-2	Chu042256	254	29.6715	9.26	53.59	-0.588	Cytoplasm	WCRKC
		ChTRX-L3.2-1	Chu035817	189	21.4567	7.79	47.81	-0.241	Cytoplasm	WCRKC
		ChTRX-L3.2-2	Chu042043	189	21.554	7.73	47.73	-0.161	Chloroplast	WCRKC
		ChTRX-L3.3	Chu025454	452	50.8174	7.5	36.51	0.365	Plasma Membrane	VCGLY

## Sheet: Table S2
Table S2 Identification of basic physicochemical properties of ChTR gene family members
Class	Gene name	Gene ID	Number of amino acids （aa）	Molecular weight (kDa)	Isoelectric point (pI)	Subcellular localization	Redox centers
NTR	ChNTRA-1	Chu020751	355	37708	8.8	Chloroplast	CAVC
	ChNTRA-2	Chu050068	294	31395.8	9.67	Chloroplast	CAVY
	ChNTRB-1	Chu017507	372	39366.7	7.6	Mitochondrion	CAVC
	ChNTRB-2	Chu026979	187	19726.2	4.93	Cytoplasm
	ChNTRC-1	Chu007524	480	52676.4	5.82	Chloroplast	TCGPC
	ChNTRC-2	Chu034912	525	57681.2	6.35	Chloroplast	ACAIC/TCGPC
FTR	ChFTRA.1	Chu037417	956	104725	8.75	Chloroplast	RCDVAVK
	ChFTRA.2-1	Chu036188	662	73209.9	6.46	Cytoplasm	RCDIAVK
	ChFTRA.2-2	Chu042426	181	19794.9	8.96	Chloroplast	RCDIAVK
	ChFTRB-1	Chu021537	146	16435.8	8.11	Chloroplast	WNCPC
	ChFTRB-2	Chu051514	146	16419.8	8.11	Chloroplast	WNCPC
	ChFTRB-3	Chu051912	112	12589.5	9.17	Chloroplast	WNCPC

## Sheet: Table S3
Table S3 The coding sequences and protein sequences of ChTRX and ChTR genes
	Class	Gene name	Gene ID	Coding sequences	Protein sequences
Typical TRX	TRX-f	ChTRX-f1-1	Chu047709	ATGCCTCTCTCTCTCCGTCTGGCTTCATCTCCGACGGCTTTAGCTCCGACCACCGGCGGA TTTGGTCCATCGAGAAAACAGTGCCGGATCCCTTACTCCGGCGTTGCGACGACGAAGATT GGTTTCTGCTCATTGGATTCTGGGAAAAGAGGAGATTTGTCTGTAGTAAGGTGTAGCTTA GAAACCGTGAATGTTAGTGTTGGTCAAGTTACGGAGGTAGATAAGGACACATTCTGGCCC ATCGTTAAAGCCGCCGGTGAAAAGATTGTCGTACTTGACATGTACACTCAATGGTGTGGT CCATGTAAAGTGATTGCCCCTAAATACAAAGCTTTATCAGAGAAGTATGAGGACGTTGTG TTTCTTAAGCTTGACTGCAATCCAGATAACCGG…	MPLSLRLASSPTALAPTTGGFGPSRKQCRIPYSGVATTKIGFCSLDSGKRGDLSVVRCSL ETVNVSVGQVTEVDKDTFWPIVKAAGEKIVVLDMYTQWCGPCKVIAPKYKALSEKYEDVV FLKLDCNPDNRPLAKELGIRVVPTFKIFKDNKVIKEVTGAKYDDLVAAIETTRSVGSG
		ChTRX-f1-2	Chu050349	ATGCCTCTCTCTCTCCGTCTCACTCCATCTCCGACGGCTTTAGCTCCGACAACCGGAGGA TTTGGTCCATCGAGAAAACAGTGCCGGATCCCTTACTCCGTTGTTGCGACGACGAAGATT GGTTACTGCTCATTGGATTCTTGGAAAAGAGGAGATTCGTCTGTGGTAAGGTGTAGCTTA GAAACCGTGAATGTTAGTGTTGGTCAAGTTACGGAGGTAGATAAGGACACATTCTGGCCC ATCGTTAAAGCCGCCGGTGAAAAGATTGTCGTACTTGACATGTACACTCAATGGTGTGGT CCATGTAAAGTGATTGCCCCTAAATACAAAGCTTTATCAGAGAAGTATGAAGACGTTGTG TTTCTTAAGCTTGACTGCAATCCAGATAACCGG…	MPLSLRLTPSPTALAPTTGGFGPSRKQCRIPYSVVATTKIGYCSLDSWKRGDSSVVRCSL ETVNVSVGQVTEVDKDTFWPIVKAAGEKIVVLDMYTQWCGPCKVIAPKYKALSEKYEDVV FLKLDCNPDNRPLAKELGIRVVPTFKIFKDNKVVKEVTGAKYDDLVAAIETARSVSSG
		ChTRX-f2-1	Chu043147	ATGCCTCTCTTTCTTCGAATCGCTCCATCTCCGAAGTCTTTCCGTTATTCTTTGAATTCA GCTAACAGCGGCGTCAGATTTACCCCTGTGAAGCAGCAGCACTGCCGGATCCCCAATTCC GGTGGTGGTGATGTATTAGATTCCGGGAAGAGGATCGGTTCCTATGTAGATTCCGGGAAG AGGATCGGTTCCTATGTAGTGAGGTGTAGCTTAGAAACAGTGAATGTCACTGTAGGCCAG GTGACGGAGGTTGATAAGGACACTTTCTGGTCAATTGTTAAATCCGCCGGTGATAAGATT GTTGTTCTCGATATGTACACTCAATGGTGTGGTCCTTGCAAAGTGATTGCTCCCAAATAC AAAGAGCTATCTGAGAAGTATCAGGACATGGTA…	MPLFLRIAPSPKSFRYSLNSANSGVRFTPVKQQHCRIPNSGGGDVLDSGKRIGSYVDSGK RIGSYVVRCSLETVNVTVGQVTEVDKDTFWSIVKSAGDKIVVLDMYTQWCGPCKVIAPKY KELSEKYQDMVFLKLDCNQENKPLAKELGIRVVPTFKILKDNKVVKEANGAKYEDLLAAI EAARSG
		ChTRX-f2-2	Chu036848	ATGCCTCTCTTTCTCCGAATCGCTCCATCTCCAACGTCTTTCCGTTACTCTTCGAATTCA GCTACCGGCGGCGTCAGATTCGCCCCTGTGAAGCAGCGGCACTGCCGTATCCCTAATTCC GGCGTCGCAACGAAAAGTGGATTCTATTCCGGTGATGTATTAGATTCCGGGAAGAGGATC GGTTCCTATGTGGTGAGATGTAGCTTAGAAACAGTGAATGTCACTGTCGGTCAGGTGACG GAGGTTGACAAGGACACTTTCTGGCCAATTGTTAAAGCCGCCGGTGATAAGATTGTTGTC CTCGATATGTACACTCAATGGTGTGGTCCTTGCAAAGTGATTGCTCCCAAATACAAAGAA CTATCTGAGAAGTATCAGGACATGGTGTTTCTT…	MPLFLRIAPSPTSFRYSSNSATGGVRFAPVKQRHCRIPNSGVATKSGFYSGDVLDSGKRI GSYVVRCSLETVNVTVGQVTEVDKDTFWPIVKAAGDKIVVLDMYTQWCGPCKVIAPKYKE LSEKYQDMVFLKLDCNQDNKPLAKELGIRVVPTFKILMDNKVVKEVTGAKYEDLLAAIEA ARSG
	TRX-h	ChTRX-h1	Chu025241	ATGGCTACAGAAGAAGGACAAGTGATCGCATGTCACACCGTTGAGTCATGGAACGAACAA CTCCAGAAGGCTAATGACTCTAAGACTCTTGTGGTGGTTGATTTCACGGTATCTTGGTGT GGACCATGTCGTTTCATTGCACCATTCTTTGCTGATTTGGCTAAGAAACTCCCCAATGTT ATTTTCCTCAAGGTTGATATTGATGAACTGAAGTCAGTGGCAAGTGATTGGGCGATAGAG GCGATGCCAACTTTTATGTTCTTGAAGGAAGGAAAGATTCTGGACAAAGTTGTTGGAGCC AAGAAAGATGAACTTCAATCTACCATTACCAAACACTTGGCTTAA	MATEEGQVIACHTVESWNEQLQKANDSKTLVVVDFTVSWCGPCRFIAPFFADLAKKLPNV IFLKVDIDELKSVASDWAIEAMPTFMFLKEGKILDKVVGAKKDELQSTITKHLA
		ChTRX-h2	Chu020321	ATGGGAGGTGTTTTATCGAGTGTTTTTGGTGGAGGAGATGGAGTTACAGAGAGTGAATCC GAAGCCAGTCGCGTCCACAAGTTTAGCTCTTCAGCTCGATGGCAACTTCATTTCAACGAG CTCAAAGATTCGAATCAACTGCTGGTGGTTGATTTCTCAGCTTCGTGGTGTGGACCTTGT AGAATGATTGAGCCTGCGATTCATGCCATGGCTGATAAGTTCACTGATGTTAATTTCGTC AAATTAGATGTTGATGAACTTCCTGATGTGGCTAAAGAGTTTAATGTGACGGGAATGCCA ACCTTTGTGCTGTTGAAAAAGGGTAAAGAAATGGATAGGATCATTGGAGCCAAAAAGGAC GAACTTGAGAGGAAAGTTGTCAAATTCAGGGCA…	MGGVLSSVFGGGDGVTESESEASRVHKFSSSARWQLHFNELKDSNQLLVVDFSASWCGPC RMIEPAIHAMADKFTDVNFVKLDVDELPDVAKEFNVTGMPTFVLLKKGKEMDRIIGAKKD ELERKVVKFRA
		ChTRX-h7-1	Chu006423	ATGGGAGCCAATGTTTCATCTGTGCATGATGTTCATTCATCAATGGAAACTAATAACAGC TTCGTTGTGGAAATCGATTCAAGAAGACAATGGAGATCGCTCTTTGATTCCATGAAAGGA TCAAATAAATTGCTAGTGATTGATTTCACTGCTGCATGGTGTGGACCTTGTAAAGCAATG GAACCTAGAGTTAAGGAGATTGCTTCAAAGTACTCAGAAGCTGTGTTTGCTAGGGTTGAT GTGGATAGACTAATGGATGTAGCTGGGACATATAGAGCTAATACGCTTCCAGCTTTTGTT TTTGTGAAGAGAGGAGAAGAGATTGATAGGGTTGTTGGAGCCAAACCTGATGAGCTCGTA AACAAGATTGAAAAATATAGGGTTTAA	MGANVSSVHDVHSSMETNNSFVVEIDSRRQWRSLFDSMKGSNKLLVIDFTAAWCGPCKAM EPRVKEIASKYSEAVFARVDVDRLMDVAGTYRANTLPAFVFVKRGEEIDRVVGAKPDELV NKIEKYRV
		ChTRX-h7-2	Chu030500	ATGGGAGCCAATGTTTCATCTGTGCATGATGTTCATTCATCAATGGAAACCAAGAACAGT TTGGTTGTGGAAATCGAGTCAAGAAGACAATGGAGATCTCTCTTTGATTCCATGAAAGGA TCAAATAAATTGCTAGTGATTGATTTCACGGCTGCATGGTGTGGACCTTGTAAAGCAATG GAACCTAGAGTTAAGGAGATTGCTTCAAAGTACTCAGAAGCTGTGTTTGCTAAGGTTGAT GTGGACAGACTAATGGATGTAGCTGGGACATATAGAGCTAATACGCTTCCAGCTTTTGTT TTTGTGAAGAGAGGAGAAGAGATTGATAGGGTTGTTGGAGCCAAACCTGATGAGCTCATG ACCAAGATTGAAAATTATAGGGTTTAA	MGANVSSVHDVHSSMETKNSLVVEIESRRQWRSLFDSMKGSNKLLVIDFTAAWCGPCKAM EPRVKEIASKYSEAVFAKVDVDRLMDVAGTYRANTLPAFVFVKRGEEIDRVVGAKPDELM TKIENYRV
		ChTRX-h7-3	Chu030467	ATGGAACCTAGAGTTAAGGAGATTGCTTCAAAGTACTCAGAAGCTGTGTTTGCTAAGGTT GATGTGGACAGACTAATGGATGTAGCTGGGACATATAGAGCTAATACGCTTCCAGCTTTT GTTTTTGTGAAGAGAGGAGAAGAGATTGATAGGGTTGTTGGAGCCAAACCTGATGAGCTC ATGACCAAGATTGAAAATTATAGGGTTTAA	MEPRVKEIASKYSEAVFAKVDVDRLMDVAGTYRANTLPAFVFVKRGEEIDRVVGAKPDEL MTKIENYRV
		ChTRX-h8-1	Chu005163	ATGGGTGCTAATGTTTCTTCTCCAGACCAGAGATTTCAGGTAGCGGACTTTCGTTCCAGG AAGCCATGGACAACTCGCGTCGAACCTGAGATTTCTCCTTTCAAAGTCAACTGTCCCTTT ATTGTGGAGATTAAGACAATGAATCAATGGAAATCTCGGCTCAATGCTCTTAAAGACACC AACAAGCTGCTGGTCATCGAGTTCACAGCCAAGTGGTGTGGACCGTGTAAATCGCTTGAA CCAGAGCTTGAAGAATTGGCGGCTAAGTACACCGATGTTGAGTTTGTGAAGATTGATGTC GATGTGTTAGTGAGCGTGTGGATGCAGTACAACCTTCATACTTTGCCTGGGATTGTATTC ATGAAGAGAGGCCAAGAAGTAGACAGAGTTGTG…	MGANVSSPDQRFQVADFRSRKPWTTRVEPEISPFKVNCPFIVEIKTMNQWKSRLNALKDT NKLLVIEFTAKWCGPCKSLEPELEELAAKYTDVEFVKIDVDVLVSVWMQYNLHTLPGIVF MKRGQEVDRVVGVKVDELKRKLQKHTQPFY
		ChTRX-h8-2	Chu031613	ATGGGTGCTAACGTTTCTTTTCCAGACCAAAGATTTCAGGTAACGGACTTTCGTTCCAGG AAACCATGGACACCTCGCGTCGAACCTGAGATTTCTCCTTTCAAAGTCAACAGTCCCTTT ATTGTGGAGATTAAGACCATGAATCAGTGGAAGTCTCGGCTCAATACTCTTAAAGACACC AACAAGCTGCTGGTCATCGATTTCACAGCCAATCGACCGTGTAAATCGCTTGAACCAAAG CTTGAAGAATTGGCGGCTAAGTACACCGATGTTGAGTTCGTGAAGATTGATGTTGATGTG TTAGTGAGCGTGTGGATGCAGTACAACCTCCATACTTTGCCTGGGATTGTATTCATGAAG AGAGGCCAAGAAGTAGACAGAGTTGTGGATGTG…	MGANVSFPDQRFQVTDFRSRKPWTPRVEPEISPFKVNSPFIVEIKTMNQWKSRLNTLKDT NKLLVIDFTANRPCKSLEPKLEELAAKYTDVEFVKIDVDVLVSVWMQYNLHTLPGIVFMK RGQEVDRVVDVKVDELKRKLQKHTQSFFSKISF
		ChTRX-h9-1	Chu023259	ATGGGTAGCTGCGTCTCTAAGGGGAAAGAAGACGATGATTCTATTCATAACGTCGATTTT TCTGGTGGCAATGTTCATTTGATAACAACAAAAAAGAGTTGGGATGACAAATTAGCAGAA GCTGCTCGTGATGGCAAAATTGTGGTTGCAAACTTCAGCGCAACATGGTGTGGTCCGTGT AAGATTGTGGCACCATTTTTCATCGAGCTCTCAGAGAAACATTCTTCTCTCATGTTCCTT CTTGTAGATGTTGATGAACTCAGCGATTTTAGCTCATCATGGGACATAAAAGCAACACCA ACTTTCTTCTTTCTAAAGAATGGACAACAAATAGGCAAGCTTGTCGGAGCTAACAAACCA GAGCTACAGAAGAAGATCACTTCTATCATTGAT…	MGSCVSKGKEDDDSIHNVDFSGGNVHLITTKKSWDDKLAEAARDGKIVVANFSATWCGPC KIVAPFFIELSEKHSSLMFLLVDVDELSDFSSSWDIKATPTFFFLKNGQQIGKLVGANKP ELQKKITSIIDSVPASPHRP
		ChTRX-h9-2	Chu048249	ATGGGTAGCTGCGTCTCTAAGGGGAAAGAAGACGATGATTCCATTCATAACGTCGATTTT TCTGGTGGCAATGTTCATTTGATAACAACAAAAGAGAGTTGGGATGACAAATTAGCAGAA GCTAGTCGTGATGGCAAAATTGTAGTTGCAAACTTCAGCGCGACATGGTGTGGTCCGTGT AAGATTGTGGCACCATTTTTCATCGAGCTCTCAGAGAAACATTCTTCTCTCATGTTCCTT CTTGTAGATGTTGATGAACTCAGCGATTTCAGCTCATCATGGGACATAAAGGCAACACCA ACATTCTTCTTTTTAAAGAATGGACAACAAATAGGCAAGCTTGTGGGAGCAAACAAACCA GAGCTACAGAAGAAGATTACCTCTATTATTGAT…	MGSCVSKGKEDDDSIHNVDFSGGNVHLITTKESWDDKLAEASRDGKIVVANFSATWCGPC KIVAPFFIELSEKHSSLMFLLVDVDELSDFSSSWDIKATPTFFFLKNGQQIGKLVGANKP ELQKKITSIIDSVPASPHRP
	TRX-m	ChTRX-m1-1	Chu000249	ATGAGAATCGCATCCTCACTGACGGGTTCTTTCTCTACTCGACTGATGTTCTCTGTGTTA CCGGAATCGAGAGGATTGAGGACTCGTGTCTCTCTATCTTCACTTTCTAAGAATTCTAGG GTTTCTCGATTACGACGAGGTGTTATCTGTGAAGCTCAGGAAACTGCTACTGGGATTCCA GTTGTCAACGATTCAACATGGGAGTCTCTAGTTCTCAAGGCTGAAGAGCCTGTTTTTGTG GACTTTTGGGCACCATGGTGTGGACCCTGCAAAATGATTGATCCCATTGTGAACGAACTA GCACAACAGTATGCAGGGAAGATCAAGTTCTACAAACTAAACACCGATGATTCTCCTACA ACCCCGAGCCAGTATGGTGTTAGAAGCATACCA…	MRIASSLTGSFSTRLMFSVLPESRGLRTRVSLSSLSKNSRVSRLRRGVICEAQETATGIP VVNDSTWESLVLKAEEPVFVDFWAPWCGPCKMIDPIVNELAQQYAGKIKFYKLNTDDSPT TPSQYGVRSIPTIMIFVKGEKKDAIIGAVPKATLAASIDKFLQ
		ChTRX-m1-2	Chu016871	ATGGCTGCTTTCACATGTACTTCCCGTCCTCCGATTTCTCTCCGGTCAGAGATGAGAATC GCATCCTCACTGACGGGTTCGTTCTTCTCCACTCGACAGATGTTCTCTGTGTTACCGGAA TTGAGAGGATTGAGGACTCGTGTTTCTCTATCTTCAGTCTCGAAGAATTCTAGGGTTTCT CGATTACGACGAGGTGTTATCTGTGAAGCTCAGGAAACTGCTACTGGGATTCCAGTGGTC AACGATTCAACATGGGAGTCTCTAGTTCTCAAGGCTGAAGAGCCTGTTTTTGTGGACTTT TGGGCACCATGGTGTGGACCTTGCAAAATGATTGATCCCATTGTGAATGAACTAGCACAA CAGTACGCAGGGAAGATCAAGTTCTACAAACTA…	MAAFTCTSRPPISLRSEMRIASSLTGSFFSTRQMFSVLPELRGLRTRVSLSSVSKNSRVS RLRRGVICEAQETATGIPVVNDSTWESLVLKAEEPVFVDFWAPWCGPCKMIDPIVNELAQ QYAGKIKFYKLNTDDSPTTPSQYGVRSIPTIMIFVKGEKKDAIIGAVPKATLAASIDKFL Q
		ChTRX-m2-1	Chu010364	ATGGCTGCTTTCACTTGTACCTCTCGTCCTCCGATTTCTCTCCGTTCAGATACAAAGATC GTATCCTCACCATCTGCTCCTCGACGGATGTTCGCCGTGTTACCGGAATCATCAAGATTA AGAATCCGTCATTCTCTTTCTCCGACTTCGTTGACCTCGATTCATCCTAGGGTTTCTCGA CTACGAAGAGCCGTCGTCTGTGAAGCTCAGGAAACTACTACTGATATTCCAGTGGTCAAT GACTCAACATGGGAGTCTCTAGTTCTTAAGGCAACAGGGCCTGTACTGGTTGACTTTTGG GCACCATGGTGTGGACCTTGCAAGATGATTGACCCGTTGGTGAACGAACTAGCACAACTG TACACTGGGAAGATCAAGTTCTACAAACTAAAC…	MAAFTCTSRPPISLRSDTKIVSSPSAPRRMFAVLPESSRLRIRHSLSPTSLTSIHPRVSR LRRAVVCEAQETTTDIPVVNDSTWESLVLKATGPVLVDFWAPWCGPCKMIDPLVNELAQL YTGKIKFYKLNTDDSPTTPSQYGVRSIPTIMIFVNGEKKDTIIGAVPKTSLTSSIDKFLQ Q
		ChTRX-m2-2	Chu039268	ATGGCTGCTTTCACTTGTACCTCTCGTCCTCCGATTTCTCTCCGTTCAGATACGAAGATC GTATCGTCACCATCTGCTCGACGAATGTTCGCCGTGTTACCGGAATCATCAGGATTGAGA ATCCGTCTTTCTCTCTCTCCGACTTCGTTGACCTCGATTCATCGTAGTGTTTCTCGACTA CGAAGAGTCGTCGTCTGTGAAGCTCAGGAAACTACTACTGATATTCCAGTGGTCAATGAC TCGACATGGGAGTCTCTAGTTCTTAAGGCAACAGGGCCTGTACTGGTTGACTTTTGGGCA CCATGGTGTGGACCTTGCAAGATGATTGACCCGCTGGTGAACGAACTAGCACAACAGTAC ACCGGGAAGATCAAGTTCTACAAACTAAACACT…	MAAFTCTSRPPISLRSDTKIVSSPSARRMFAVLPESSGLRIRLSLSPTSLTSIHRSVSRL RRVVVCEAQETTTDIPVVNDSTWESLVLKATGPVLVDFWAPWCGPCKMIDPLVNELAQQY TGKIKFYKLNTDDSPTTPSQYGVRSIPTIMIFVNGEKKDTIIGAVPKTALTSSIDKFLQQ
		ChTRX-m3-1	Chu020647	ATGGCGGCTTCATCTTCATCTTCTTCCTCTATATGTTTCAACTCCACTTTAATTCACTCA TCTCGACCGATTTCTTCTCCGTCTCGTCTCTTCCCAGTCACAAGATTCTTCCCTCGCTCT CTCCTTCTCACCGAGAAACGATCGCTCTTATCTTCTTCCACCTCTCTCCTTCGTCTCTCC GGTCTTTGCGTTCGTGCTTCTCGAGCAGGTGAAGTTACAGAACGATCATGGGAAGACTCG GTCCTGAAGAGCGAAACACCAGTACTAGTAGAGTTCTACACAAGTTGGTGTGGCCCATGT CGTATGGTTCACAGGATAATAGACGAAATAGCAGGAGACTATGCCGGAAAACTAAACTGC TATGTCCTGAATGCAGACAATGACTCGTTGGTG…	MAASSSSSSSICFNSTLIHSSRPISSPSRLFPVTRFFPRSLLLTEKRSLLSSSTSLLRLS GLCVRASRAGEVTERSWEDSVLKSETPVLVEFYTSWCGPCRMVHRIIDEIAGDYAGKLNC YVLNADNDSLVTEEYEIKAVPVVLLFKNGEKRESIMGTMPKEFYISAIERVLNL
		ChTRX-m3-2	Chu020660	ATGGCGGCTTCATCTTCATCTTCTTCCTCTATATGTTTCAACTCCACTCGAATTCACTCA TCTCGACCGATTTCTTCTCCGTCTCGTCTCTTCCCAGTCACAAGATTCTTCCCTCGCTCT CTCCTTCTCACCGAGAAACGATCGCTCTTATCTTCTTCCACCTCTCTCCTTCGTCTCTCC GGTCTTTGCGTTCGTGCTTCTCGAGCAGGTGAAGTTACAGAACGATCATGGGAAGACTCG GTCCTGAAGAGCGAAACACCAGTACTAGTAGAGTTCTACACAAGTTGGTGTGGCCCATGT CGTATGGTTCACAGGATAATAGACGAAATAGCAGGAGACTATGCCGGAAAACTAAACTGC TATGTCCTGAATGCAGACAATGACTCGTTGGTG…	MAASSSSSSSICFNSTRIHSSRPISSPSRLFPVTRFFPRSLLLTEKRSLLSSSTSLLRLS GLCVRASRAGEVTERSWEDSVLKSETPVLVEFYTSWCGPCRMVHRIIDEIAGDYAGKLNC YVLNADNDSLVTEEYEIKAVPVVLLFKNGEKRESIMGTMPKEFYISAIERVLNL
		ChTRX-m3-3	Chu050185	ATGGCGGCTTCATCTTCATCTTCATCTTCTTCCTCGATATGTTTCAACTCCACTCGAATT CACTCATCTCGACCGATTTCTTCTCCGTCTCGTCTCTTCCCAGTCACAAGCTTTTCCCCA CGCTCTCTCCTTCTCACCGAGAAACGATCGCTCTTATCTTCTTCCACCTCTCTCCTTCGT CTCTCCGCTCTTTGCGTCCGTGCTTCTCGAGCAGGTGAAGTTACAGAACGATCATGGGAA GACTCGGTCCTGAAGAGCGAAACACCAGTACTAGTTGAATTCTACACAAGTTGGTGCGGT CCATGTCGTATGGTTCACAGGATAATAGACGAAATAGCAGGAGACTATGCCGGAAAACTA AACTGCTATGTCCTGAATGCAGATAATGACTCG…	MAASSSSSSSSSICFNSTRIHSSRPISSPSRLFPVTSFSPRSLLLTEKRSLLSSSTSLLR LSALCVRASRAGEVTERSWEDSVLKSETPVLVEFYTSWCGPCRMVHRIIDEIAGDYAGKL NCYVLNADNDSLVAEEYEIKAVPVVLLFKNGEKRESIMGTMPKEFYISAIERVLNS
		ChTRX-m4-1	Chu022624	ATGGCGTCGTTGCTCGATTCCGTCACCGTCACCTGCGTGTTTTCGATTTCATCTGGTTCA GCAGTTCCGTCGATTTCTCCTGTCAGGTTTCTGGAATTCAGAGGTTTGAAGGCTTCGCGG AGTTCGATGACGCAGTCGGCGAGTCTATGTGCGAATCGGAGATCATCCACATTCGCTCGC GGTGGAAGAATAATCTGCGAAGCTCAGGACACCACTGCCACCGTCGAAGTACCAAACCTG TCGGATTCAGAATGGCAAACACAGGTTCTCGAATCAGATATCCCAGTTTTGGTCGAATTC TGGGCACCATGGTGTGGACCTTGCCGTATGATTCACCCCATAGTTGACCAACTGGCCAAG GATTTCGCTGGGAAGTTCAAATTCTACAAAATC…	MASLLDSVTVTCVFSISSGSAVPSISPVRFLEFRGLKASRSSMTQSASLCANRRSSTFAR GGRIICEAQDTTATVEVPNLSDSEWQTQVLESDIPVLVEFWAPWCGPCRMIHPIVDQLAK DFAGKFKFYKINTDESPNTANRYGIRSVPTVIVFKDGEKKDSIIGAVPRETLQKTIERFL VE
		ChTRX-m4-2	Chu049217	ATGTCGTCTTTGCTCGATTCCGTCACCGTCACCCGCGTGTTTTCTATTTCATCTGCTTCA GCTGTTCCTTGGGTTTCTCCAGTCAGATTTCTCGAATTCAGAGGTTTGAAGGCTTCGCGG AGTTCGGTGACTCATTCGGCGAGTCCTTGTTTGAATCGCAGATCCAAATTCGATCGCGGT GGAAGAATAGTCTGCGAAGCTCAGGACACCACTTCTGCCGTCGAAGTACCAAACCTGTCG GATTCAGAATGGCAAACACAGGTTCTCGAATCAGATGTCCCAGTTTTGGTCGAATTCTGG GCACCATGGTGTGGACCTTGCCGTATGATTCACCCCATTGTTGACCAACTGGCCAAGGAT TTCGTTGGGAAGTTCAAATTCTATAAAATCAAC…	MSSLLDSVTVTRVFSISSASAVPWVSPVRFLEFRGLKASRSSVTHSASPCLNRRSKFDRG GRIVCEAQDTTSAVEVPNLSDSEWQTQVLESDVPVLVEFWAPWCGPCRMIHPIVDQLAKD FVGKFKFYKINTDESPNTANRYGIRSVPTVIVFKDGEKKDCIIGAVPRETLQKTIERFLV
	TRX-o	ChTRX-o1-1	Chu008227	ATGAAGGGAAATTGGTCGATCGTCCGTCAAGTTTTCCACCGTCGATTGTCCATACTCCGA TCCTCAACACCTTCGTCGCGATTCTCCACGTTGTCCAGTTCATCCCGATCTCTCATTTTA GCCCCAAACTCGATGTTCTCGCAGATCGCTAGAAACTCATTGTTTGCTGCCTCCACTAAT CTCTCTTCCATTGACTTTAACTTCTCCAATACTTCTCTTCCTAGCTGGAGAGGCCTCTGT TCGGCAGCAGGAGGTGAAAACGGTGTTGTCATTGTGAAATCAGAGCAAGAGTTCACCAAT GCAATGATCAATGCTCAAGATGGATCTTTACCGTCGATCTTCTATTTCACTGCCGCCTGG TGTGGACCATGTAGGTTTATCTCTCCTGTAATC…	MKGNWSIVRQVFHRRLSILRSSTPSSRFSTLSSSSRSLILAPNSMFSQIARNSLFAASTN LSSIDFNFSNTSLPSWRGLCSAAGGENGVVIVKSEQEFTNAMINAQDGSLPSIFYFTAAW CGPCRFISPVIVELSKQYPDVTTYKVDIDEGELSNTISKLNITAVPTLQFFKGGSKKGEV VGADVTKLKNLMEQLYK
		ChTRX-o1-2	Chu034271	ATGAAGGGAAATTGGTCGATCGTCCGTCAAGTTTTCCACCGTCGATTCTCCACACTCCGA TCCTCGACACCTTCGTCGCTATCCTCCACGTTGTCCAGTTCAGCCCGATCTCTCATTTCA GCCCCAAACTCGATGTCCTCGCAGATCGCTAGAAACTCATTGTTTGCTGCCTCAACTAAT TTCTCTTCCATTGACTTTAACTTCTCCAATACTTCTCTTTCTAGCAGGAGAGGCCTATGT TCGGCAGCAGGAGGTGAAAACGGTGTTGTCGTCATAGTGAAATCAGAGCAAGAGTTCACC AATGCAATGAGCAAAGCTCAAGATGGATCTTTACCGTCGATCTTCTATTTCACTGCCGCC TGGTGTGGACCATGTAGGTTTATCTCTCCTGTA…	MKGNWSIVRQVFHRRFSTLRSSTPSSLSSTLSSSARSLISAPNSMSSQIARNSLFAASTN FSSIDFNFSNTSLSSRRGLCSAAGGENGVVVIVKSEQEFTNAMSKAQDGSLPSIFYFTAA WCGPCRFISPVIVELSKQYPDVTTYKVDIDEAELSNTISKLNITAVPTLQFFKGGSKKGE VVGADVAKLKNLMEQLYK
		ChTRX-o2-1	Chu002581	ATGAAGAGTAATTGGTCTAACTTCCATCAGTTTGGGAGAAACTCTTTCTTAGCTGCTTCC ACAGTTTACGTTTCCACTGAATTCAATTTCTTAAACACTTCTCTTCCCAATCGAAGAAGC TTCTGCTATGCAGCTGGAGATCGATCCAGCTTTGTAGAGTTGAAATCGGAAGAGGAGTTT AACAATGCACTGAGTAAAGCTCGAGATGGATCTTTGCCATCAGTTTTCTATTTCACTGCC GTCTGGTGTGGACCTTGCAGGCTTATCACTCCTGTGATAATGGAGCTCAGTAAGAAATAT CTTGATGTAACAACATATAAGGTCGACATTGACGAGGGCGGTCTTTCAAATTCTATTGGG AAGTTAAATGTCGCTGCTGTGCCAACACTGCAA…	MKSNWSNFHQFGRNSFLAASTVYVSTEFNFLNTSLPNRRSFCYAAGDRSSFVELKSEEEF NNALSKARDGSLPSVFYFTAVWCGPCRLITPVIMELSKKYLDVTTYKVDIDEGGLSNSIG KLNVAAVPTLQFFKGGVKKAELIGADVLKLRSLMEQLYK
		ChTRX-o2-2	Chu014476	ATGAAGACTAATTGGTCTAACTTCCATCAGATTGGGAGAAACTCTTTCTTAGCTGCTTCC ACTGTATACGTTTCCTCTGACTTCAACTTCTTAAACAATTCTCTTTCTGATCGAAGAAGC TTCTGCTCTGCAGCTGGAGATCGATCCAGCTTTGTAGAGTTGAAATCAGAAGAAGAGTTC AACAATGCACTGAGTAAAGCTCGAGATGGATCTTTGCCATCAATTTTCTATTTCACTGCC GTTTGGTGTGGACCTTGCAGGCTTCTCTCTCCTGTGATATTGGAGCTCAGTAAGAAATAT CCTGATGTTACAACATATAAAGTTGACATTGATGAGGGCGGTCTTTCAAATTCTATTGGG AAGTTAAATGTCGCTGCTGTGCCAACACTGCAA…	MKTNWSNFHQIGRNSFLAASTVYVSSDFNFLNNSLSDRRSFCSAAGDRSSFVELKSEEEF NNALSKARDGSLPSIFYFTAVWCGPCRLLSPVILELSKKYPDVTTYKVDIDEGGLSNSIG KLNVAAVPTLQFFKGGVKKAELIGADVLKLRSLMEQLYK
	TDX	ChTDX	Chu022388	ATGATGGATGCGAATCAGGTAGCAGAGCTTAGAAGATTCGTTGAACAGTTGAAATTGAAC CCTTCGATTCTCCACGATCCTTCTCTGCTTTTCTTCAAGGAATATCTCCGAAGTTTAGGA GCTCAAGTTCCAAAGATTGAGAAAACTGAAAGAGATTATGAAGATGAGGCTGAGACAAAG CCTAGTTTTTCACCTAAACATGATGATGAAATTATGGAGTCTGATGTTGAACTGAACAAT TCTGATGTAGTTGAACCAGACAATGAGCCTCCTCAGCCGATGGGAGATCCTACTGCTCAA GTGTCCGATGAAAATAGGGATGCTGCTCAGTTAGAGAAGAGCAAAGCTATGGAGGCTATC TCTGATGCTAGTGTGTTTCTAAAAGTTAAGAAG…	MMDANQVAELRRFVEQLKLNPSILHDPSLLFFKEYLRSLGAQVPKIEKTERDYEDEAETK PSFSPKHDDEIMESDVELNNSDVVEPDNEPPQPMGDPTAQVSDENRDAAQLEKSKAMEAI SDASVFLKVKKPNAAIRDANMALQFNPDSAKGYKSRGMARAMLGQWEEAAADLHVASKLD YDEEMGSILKKVEPNARRIEEHRRKYQRLRKEKELQRAECERRQQQETQERETQAALKDG QVISIHSTSELEATTKAAKKASRLLILYFTATWCGPCRYMSPLYTNLATQHPRVVFLKVD IDEANDVAASWNISSVPTFCFIRDGKQVDKVVGADKGSLEQKIAQHSSSK
	TRX-x	ChTRX-x-1	Chu003500	ATGGAGTCTATCGTCTCCAGTTCGACGAATCTTATCCGATCATATCTCACTCCGGTTCGT TCCATTTCTTCGGCTGCATCGGTGGCCGTCAAACCTCTGAGCTCAGTCCAGGTTACCTCC GTTGCGGCTAACCGCCACCTACTTTCGTTTAGTTCCGGTGGTAGACGAACCAGGAAACCC TTGACTAGCGCTTCTAGTTCGGCGATAAGATGCGGCGGAATCAAAGAGATTGGGGAGAGT GAGTTTTCGAGTACGGTTTTGGAATCGTACCGGCCGGTTCTGGTTGAGTTCGTCGCTACT TGGTGCGGCCCCTGCAAATTGATCTATCCCGCTATGGAATCTTTATCTCAGGAATATTGT GACAGATTGACGATTGTAAAGATTGATCACGAC…	MESIVSSSTNLIRSYLTPVRSISSAASVAVKPLSSVQVTSVAANRHLLSFSSGGRRTRKP LTSASSSAIRCGGIKEIGESEFSSTVLESYRPVLVEFVATWCGPCKLIYPAMESLSQEYC DRLTIVKIDHDANPKLIAEFKVYGLPHFILFKDGKEVPGSRREGAITKAKLKDYIDGLLN SISVA
		ChTRX-x-2	Chu013469	ATGGAGTCTATCGTCTCCAGTTCGACGAATCTTATCCGATCATATCTCACTCCGGTTCGT TCCATTTCTTCGGCTGCATCGGTGGCCGTCAAACCTCTGAGCTCGGTTCATGTCACCTCC CTAGCGGCTAACCGCCACCTACTGTCGTTCAAGTCCGGTGGTAGACGTACCAGGAAACTC TTAACTAACGCTTTTAGCTCCGCGATAAGATGCGACGGAATCATAGAGATCGGAGAGAGT GAGTTTTCGAGTACAGTTTTGGAGTCGGACCGGCCGGTTCTGGTTGAGTTCGTCGCTACT TGGTGCGGTCCTTGCAAATTGATCTATCCCGCTATGGAATCCTTATCCCAGGAATATGGT GACAAATTGACGATTGTAAAGATTGATCACGAT…	MESIVSSSTNLIRSYLTPVRSISSAASVAVKPLSSVHVTSLAANRHLLSFKSGGRRTRKL LTNAFSSAIRCDGIIEIGESEFSSTVLESDRPVLVEFVATWCGPCKLIYPAMESLSQEYG DKLTIVKIDHDANPKLIAEFKVYGLPHFILFKDGKEVPGSRREGAITKAKLKDYIDGLLN SISVA
	TRX-y	ChTRX-y1-1	Chu004498	ATGGCGGCGATCTCTCTGTCGTCGTCTACGATTCCGTCGCTAAATTCGAAAGAATCGTCT ACTGTTTCTGCTTACGCTTCGCTGTCTATCTCCGCCGTTAAATTTCAGTTTCCAGTTCGT CGTGTTCGAACCGGATACTTGAAGTTTTCCTCTTTATCTTCAAAGACTCGATGCACTCCT CGCCCTATTGAAGCCAAGAAGCAGACATATGACTCGTTTGATGATTTGCTTGTGAACTCA GATAAGCCAGTTCTAGTTGACTATTATGCGACCTGGTGTGGCCCCTGCCAGTTCATGGTT CCAATACTCAATGAAGTGAGTGCAACCCTGAAAGACAAGATTCAGGTGGTGAAGATTGAT ACGGAAAAGTACCCAAGTATTGCCAATAAATAC…	MAAISLSSSTIPSLNSKESSTVSAYASLSISAVKFQFPVRRVRTGYLKFSSLSSKTRCTP RPIEAKKQTYDSFDDLLVNSDKPVLVDYYATWCGPCQFMVPILNEVSATLKDKIQVVKID TEKYPSIANKYKIEALPTFILFKDGEPCDRFEGALTAKQLIQRIENSLKVKP
		ChTRX-y1-2	Chu032234	ATGGCGGCGATCTCTCTGTCGTCGTCTACTGTTTCTGCTTACGCTTCGCGGTCTATCTCC GCCGTTAAATTTCAGTTACCAGTTCATCGGGTTCGAACCGGAGACTTGAAGTTTCCCTCT TTAACTTCAAAGACTCGATGCACTCCTGTCGCTATTGAAGCCAAGAAGCAGACATATGAC TCGTTTCACGATCTGCTTGTGAACTCTGATAAGCCTGTTCTTGTTGACTATTATGCCACC TGGTGTGGCCCCTGCCAGTTCATGGTTCCAATACTCAATGAAGTTAGTGCAACCCTGAAA GACAAGATCCAGTTGGTGAAAATTGATACCGAAAAGTACCCGAGTATTGCCAATAAATAC AAGATTGAGGCACTTCCTACTTTCATCCTATTC…	MAAISLSSSTVSAYASRSISAVKFQLPVHRVRTGDLKFPSLTSKTRCTPVAIEAKKQTYD SFHDLLVNSDKPVLVDYYATWCGPCQFMVPILNEVSATLKDKIQLVKIDTEKYPSIANKY KIEALPTFILFKDGEPCDRFEGALTAKQLIQRIEDCLIVKP
		ChTRX-y2-1	Chu003117	ATGGCGATTTCTCTCCCCATCTCCTATTCCTATCCTCATTTTGCCTCGAAATCATTTAAT TCCATTTCATCCTCGTTTATGCTATCTACTCTTTCATCCCTGCACTTACCGTCTCAGATT CGCCGCTTCGGAATCCGCCACGAGAGACTTAACTCTCCGTCGTCGACTCGCTACGCCCCA CTCACTGTAAGAGCAAAGAAGCAAACTTTCAACTCTTTTGATGATTTGTTACAAAACTCT GACAAACCTTTACTAGTAGACTTCTATGCAACATGGTGTGGTCCATGTCAACTTATGGTA CCAATACTCAACGAAGTTGGTGAAGCTTTGAAAGATAAGATTGTGGTTGTGAAAATCGAT ACTGAGAAGTATCCAAGTCTTGCTAACAAATAC…	MAISLPISYSYPHFASKSFNSISSSFMLSTLSSLHLPSQIRRFGIRHERLNSPSSTRYAP LTVRAKKQTFNSFDDLLQNSDKPLLVDFYATWCGPCQLMVPILNEVGEALKDKIVVVKID TEKYPSLANKYQVEALPTFILFKDRKLWDRFEGALPANQLVERIENSLQLKQ
		ChTRX-y2-2	Chu003135	ATGGCGATTTCTCTCCCCATCTCCTATTCCTCTCCTCATTTTGCTCCGAAATCATTTAAT TCCATTTCATCCTCGTGTATGCTATCTACTCTTTCATCCCTGCACTTACCGTCTCAGATT CGCCGCTTCGGAATCCGCCACGAGAGGCTTAACTCTCCGTCGTCGACTCGCTACTCCCCA CTCACTGTAAGAGCAAAGAAGCAAACTTTCAACTCTTTTGATGATTTGTTACAAAACTCT GACAAACCTTTACTAGTAGACTTCTATGCAACATGGTGTGGTCCATGTCAACTTATGGTA CCAATACTCAACGAAGTTGGTGAAGCTTTGAAAGATAAGATTGTGGTTGTGAAAATCGAT ACTGAGAAGTATCCAAGTCTTGCTAACAAATAC…	MAISLPISYSSPHFAPKSFNSISSSCMLSTLSSLHLPSQIRRFGIRHERLNSPSSTRYSP LTVRAKKQTFNSFDDLLQNSDKPLLVDFYATWCGPCQLMVPILNEVGEALKDKIVVVKID TEKYPSLANKYQVEALPTFILFKDRKLWDRFEGALPANQLVERIENSLQLKQ
		ChTRX-y2-3	Chu013902	ATGGCGATTTCTCTCCCCTTCTCCTATTCCTCTCCACATTTTGCGCCTAAATCATCTAAT TCCGTTTCATCCTCGTGTTTGCCATCTTCTTTTTCATCCCTGCGCTTACCGTCTCAGATT CGCCGCTTCGGAATCCGCCACGAGAGTCTTAAATATCCGTCGTCGACTCGCTACGCCCCA CTCACTGTAAGAGCAAAGAAGCAAACTTTCAACTCTTTTGATGATTTGTTACAAAACTCT GATAAACCTTTACTAGTAGACTTCTATGCAACATGGTGTGGTCCATGTCAACTTATGGTA CCAATACTCAACGAAGTTAGTGAAACTTTGAAAGATAAGATTGCGGTTGTGAAAATCGAT ACTGAGAAGTATCCAAGTCTTGCTAACAAATAC…	MAISLPFSYSSPHFAPKSSNSVSSSCLPSSFSSLRLPSQIRRFGIRHESLKYPSSTRYAP LTVRAKKQTFNSFDDLLQNSDKPLLVDFYATWCGPCQLMVPILNEVSETLKDKIAVVKID TEKYPSLANKYQVEALPTFILFKDGKLWDRFEGALPANQLVERIENSLQVKQ
	TRX-z	ChTRX-z-1	Chu023407	ATGGCTCTTGTTCAATCCAGAACTCTCCCACACATCAACGTCCCTTTATCGCCGATTCTA TGCTCCCTCCATGTTCCGTCCTCTCTTTTTCTCCGTAAGGAAGTCCGACCCGTGACCTCG CCGTTCTCCTCCTCCAACGCCGGGAGCTTACCCCTCTCGCCGTTGACGCTTCCGCGTAAG CTTCTCTGCCCTCCGCCTCGTGGCAAGTTTGTTAGAGATGATTATCTTGTGAAGAAATTG TCAGCTCAAGAACTTCAAGAGTTGGTGAAAGGAGAGAGGAAGGTGCCTTTGATTGTCGAT TTTTATGCAACATGGTGTGGACCTTGTATCTTGATGGCCCAGGAACTCGAAATGCTTGCA GTAGAGTATGAGAGCAATGCAATAATTGTGAAA…	MALVQSRTLPHINVPLSPILCSLHVPSSLFLRKEVRPVTSPFSSSNAGSLPLSPLTLPRK LLCPPPRGKFVRDDYLVKKLSAQELQELVKGERKVPLIVDFYATWCGPCILMAQELEMLA VEYESNAIIVKVDTDDEYEFARDMQVRGLPTLFFISPDPSKDAIRTEGLIPIQMMRDIID KDM
		ChTRX-z-2	Chu048098	ATGGCTCTTGTTCAATCCAGGACTCTCCCACACATCAACGTCCCTTTTTCGCCGATTTTA TGCTCCCTTCATGCTCCGTCCTCTCTCTTTCTTCGTAAGGAAGTCCGACCGGTGACCTCG CCGTTCTCCTCCTCCACCGCCGGGAACTTGCCCCTCTCGCCGTTGACGCGTCCGCGTAAG TTTCTCTGCCCTCCGCCTCGTGGCAAGTTTGTTAGAGAAGATTACCTTGTGAAGAAATTG TCAGCTCAAGAACTTCAAGAGTTGGTGAAAGGAGAGAGGAAGGTGCCTTTGATTGTCGAT TTTTATGCAACATGGTGTGGACCTTGTATCTTGATGGCCCAGGAACTCGAAATGCTTGCA GTAGAGTATGAGAGCAATGCAATAATTGTGAAA…	MALVQSRTLPHINVPFSPILCSLHAPSSLFLRKEVRPVTSPFSSSTAGNLPLSPLTRPRK FLCPPPRGKFVREDYLVKKLSAQELQELVKGERKVPLIVDFYATWCGPCILMAQELEMLA VEYESNAIIVKVDTDDEYEFARDMQVRGLPTLFFISPDPSKDAFRTEGLIPIQMMRDIID NEM
Atypical TRX	ACHT	ChACHT1	Chu027900	ATGTCTCCGACGAGATCTTTTCGATCGCTAAGCTTCTCGCTTTACGCTCCCTCTAATTCT GCTCCGATTACTCCACCGTTCGAGATCAGACAGTTACTCGATTCCTGCAATAGATTCTAC GGTCTGTCCTATTCGACCTCTTCCTCCCTTACCACTACGTCTTCGATCGGAAATATAGTT TTCTTATCTAGGAAACTGTCTTTCTCCGTAAAGGTCCAAGCTTTAGCTGCTGAAACAGGA CAGCCAAATTGGTGGGAGAAGAAAGCAGGGCCAAACATGATTGACATTACCTCTACTGAA CAGTTTCTGAATGCTTTAAAAGATGCTGGAGATGGATTAGTTATTGTAGATTTTTATGGA ACTTGGTGTGGTTCTTGTCGAGCAATGTTCCCA…	MSPTRSFRSLSFSLYAPSNSAPITPPFEIRQLLDSCNRFYGLSYSTSSSLTTTSSIGNIV FLSRKLSFSVKVQALAAETGQPNWWEKKAGPNMIDITSTEQFLNALKDAGDGLVIVDFYG TWCGSCRAMFPKLCKTAKEHPEILFLKVNFDENKSLCKSLNVKVLPYFHIYRGAYGQIES FSCSLAKSNKFLQTSLQFQKLREAIERHNIGSCSDYSSSASEKIEDSSV
		ChACHT2-1	Chu018054	ATGGCTGGAGTTGTGCGATTATCGTCGACGTCGGTTCAGGCCCTCCGCGTCTCCTCGTCC TTCACATCCTTTGCCACCGCTCTCAATCCTCTGCAACCTTGCTTACCTCCTAATTCCGAC AAGAGATTGCGTCTGCTCTCGTCTTCTTCCTCGTGCTCGTCTTCTCATTACCATCCCTCT TCTGGTCTTGGAATCCATAGCCCACTTAGACGACCCAAGAGCCAGGTGGTTCGTGTCAAG GTAAATGAAACTGTAGCCAATACAGATCCACCGAAATGGTGGGAGAGGAATCCAGGACCA AACATGGTCGACATTCATTCTACTGAAGAATTCTTGAGCGCTTTAAGCGGAGCGGGTGAA AGGTTAGTCATTGTAGAATTTTATGGAACTTGG…	MAGVVRLSSTSVQALRVSSSFTSFATALNPLQPCLPPNSDKRLRLLSSSSSCSSSHYHPS SGLGIHSPLRRPKSQVVRVKVNETVANTDPPKWWERNPGPNMVDIHSTEEFLSALSGAGE RLVIVEFYGTWCASCRALFPKFCKTAVEHPNILFLKVNFDENKPMCKSLNVKVLPYFHFY RGADGQLESFSCSLAKFQKIKDAIRLHNTDRCSIGPAKGPERLTLESLSAQTNAAKPAGS S
		ChACHT2-2	Chu027565	ATGGCTGGAGTTGTGCGATTATCGGCAACGTCGGTTCAGGCCCTTCGCGTCTCCTCTTCC TTCACATCATTTGCCACCGCTCTCAATCCTCTCCAACCTTGCATTCCTCCAAATTCCGAC AAGAGATTTCGTCTGCTCTCATCTTATTCCTCGTGCTCGTCTTCTTATTACAATCCCTCT TCTGGTCTCGGAATTCGTAGCCCTCTTAGACGACCTAAGAGCCAGGTGGTTGGTGTCAAG GTAAATGAAACTGTAGCCGATACAGAGGCACCGAAATGGTGGGAGAGGAATCCAGGACCA AACATGGTCGACATTCATTCTACTGAAGAATTCTTAAGCGCTTTAAGCGGAGCAGGTGAA AGGTTAGTCATTGTAGAGTTTTATGGAACTTGG…	MAGVVRLSATSVQALRVSSSFTSFATALNPLQPCIPPNSDKRFRLLSSYSSCSSSYYNPS SGLGIRSPLRRPKSQVVGVKVNETVADTEAPKWWERNPGPNMVDIHSTEEFLSALSGAGE RLVIVEFYGTWCASCRALFPKLCKTAVEHPNILFLKVNFDENKPMCKSLNVKVLPYFHFY RGADGQLESFSCSLAKFQKIKDAIRLHNTDRCSIGPAKGPEGLTLESLSAKTNAAKPAGS S
		ChACHT3	Chu008396	ATGGCGACAGATTCTTTCATCAAGTTAACTCCAATTTCCATTAACCGTACCCGCTTCAAC ATCCGAGAATTTCCATGCATAAGTCATAAAAGAATCTCTTCTCTGTGCTGCATTAGCCCA AGATTGACATCTAGCAACCATTTCAGCCCTAGAACACTGATCTCCGGGGAGAATGATAAC ATATTGTTTCCCAAGAAAAAGATCCCGGCGATAGTCCGTTGTCAGTCAAGTCTTGGGATT GGAAGGAACCAAAAATGGTGGGAGAAAGAACTCAAACCGAACATGAAGTCGGTGACATCA CCGGGAGATCTTGTCAACGGTTTACTTAACGCCGGCGATAAACTAGTCGTCGTTGATTTC TTTTCTCCTGGTTGTGGTGGCTGCAAAGCTCTT…	MATDSFIKLTPISINRTRFNIREFPCISHKRISSLCCISPRLTSSNHFSPRTLISGENDN ILFPKKKIPAIVRCQSSLGIGRNQKWWEKELKPNMKSVTSPGDLVNGLLNAGDKLVVVDF FSPGCGGCKALHPKIKKFKKALEKHGREQCSIGETKGLEEKELVAMAANKDLSFDYKPKS NGEIQEQKEKDRFLSKSPTSKGKEAEHSLLAVSPAGIV
		ChACHT4-1	Chu000695	ATGGCGGAAGTGATTAGCAAATCGAGTTTGTTCTTAGGAGCTTGTGGGAATCATCACCGT GTTGATGATTTCTCTGTGTCTCCGGTGAGTTTTGGTGGATTTGGTTTGAAAAAGAGTTTC TCATGTTTGAAGCTTAACAATCAAAAGCCTCTTAGAAGTGAATTCCTTGGAAAACAGATC GTTTTCGGAGATTCTCAAACCGAGAGCTTCAGAAGAAGTTTCCGATCATCTTCCATTACA GCTCAGACAACTTTGAGGATTGGGACATCTCAAAAATGGTGGGAGAAAGGTCTGAAAGAA AACATGAAAGATATCTCTTCAGCTCAAGAACTTGTTGACTCTATGACCAACGCTGGCGAT AAGCTTGTTGTCGTTGATTTCTTCTCACCTGGC…	MAEVISKSSLFLGACGNHHRVDDFSVSPVSFGGFGLKKSFSCLKLNNQKPLRSEFLGKQI VFGDSQTESFRRSFRSSSITAQTTLRIGTSQKWWEKGLKENMKDISSAQELVDSMTNAGD KLVVVDFFSPGCGGCKALHPKICQLAEMNPDVQFLQVNYEEHKSMCYSLGVHVLPFFRFY RGVHGRVCSFSCTNATIKKFRDALAKHGPDRCSLGPTKGLEEKELVALAANKELNFTYTP KPVPVEKEAATPDSKRSLHVPLPAMSSNDEKTLVSAGR
		ChACHT4-2	Chu016417	ATGGCGGAAATGATTAGCAAAACGAGTTTGTTCTTAGGAGCTTGTGGGAATCATCGCCGT GTTGATGATTTCTCTGTGTCTCCGGTGAGTTTTGGTGGATTTGGTTTGAAAAAGAGTTTC TCTTGTTTGAAGCTTAACAACCAAAAGCCTCTTAGAAGTGAATTCCATGGAAAACAGATT GTTTTCGGAGATTCTCAAACTGAGACCTTCAGAAGAAGTTTCCGATCATCTTCCATCACA GCTCAGACAACTTTGAGGATTGGGACAGCTCAAAAGTGGTGGGAGAAAGGTCTGAAAGAA AACATGAAAGAGATCTCTTCAGCTCAAGAACTTGTTGACTCTCTGACCAACGCTGGCGAT AAGCTTGTTGTCGTTGATTTCTTCTCACCTGGC…	MAEMISKTSLFLGACGNHRRVDDFSVSPVSFGGFGLKKSFSCLKLNNQKPLRSEFHGKQI VFGDSQTETFRRSFRSSSITAQTTLRIGTAQKWWEKGLKENMKEISSAQELVDSLTNAGD KLVVVDFFSPGCGGCKALHPKICQLAEMNPDVHFLQVNYEEHKSMCYSLGVHVLPFFRFY RGAHGRVCSFSCTNATIKKFRDALAKHGPDRCSLGPTKGLEEKELVALAANKELNFTYTP KPVPVEKEAAATPDSKPSFPVPLPAMSSNDEKTLVSAGR
		ChACHT5-1	Chu012261	ATGGATGCAATTTCTTCTCTTGGAACCAATCATGGGATTTCTGGGTTTTCTCCATTTTCT CAGGAAATTCAATCAAAATCGAAACTTTCTCCGATTATGAGCCTTGATTTGAAGGAACAT CCCATGCCTTCAACAGATTTCACCAACCAAACTCTAACCGCCTTCTCTTCTTCCTCTGTA GCTCCTTTTCAGGCAAAGACGACATCATCATCAATTGGTATGAGTAGAGGAATGAGATGG TGGGAAAAGTCAATTAAACAAAACATGTTAGAGATTCACTCTGCAAATCATCTTGTTGAC TCTTTGTTAAACGCTGGTGATAGATTGGTTGTTCTTGATTTCTACTCTCCTGGTTGTGGT GGCTGCAAATCTCTTCATCCAAAGATCTGTCAA…	MDAISSLGTNHGISGFSPFSQEIQSKSKLSPIMSLDLKEHPMPSTDFTNQTLTAFSSSSV APFQAKTTSSSIGMSRGMRWWEKSIKQNMLEIHSANHLVDSLLNAGDRLVVLDFYSPGCG GCKSLHPKICQLAESNPNVMFLKVNQEELRTMCHGLNVHVLPFFKFYRGAEGKLCSFSCT IATINKFKKALDKHGSERSSLGPAKGLDSKDLAALVSVGELKMNPISFENYQATEEQYQK LVL
		ChACHT5-2	Chu041126	ATGGATGCCATTTCATCTCTTGGAACCAATCCTGGGATTTCTGCGTTTTCTCCATTTTCT CAGGAAATCCAATCAAAATCGAAACTTTCTCCGATTATGAGCCTTGATTTGAAGGAACAT CCCATGCCTTCAACAGATTTCACCAACCAAACTCTAACCGCCTTCTCTTCTTCCTCTGTG GCTCCTTTTCAGGCAAAGACGACATCATCAATTGGTATGAGTAGAGGAATGAGATGGTGG GAAAAGTTAACTAAACAAAACATGTTAGAGATTCACTCTGCAAATCATCTTGTCGACTCT TTGTTAAACGCTGGTGATAGATTGGTTGTTCTTGATTTCTACTCTCCTGGTTGTGGTGGC TGCAAATCTCTTCATCCAAAGATTTGTCAGTTG…	MDAISSLGTNPGISAFSPFSQEIQSKSKLSPIMSLDLKEHPMPSTDFTNQTLTAFSSSSV APFQAKTTSSIGMSRGMRWWEKLTKQNMLEIHSANHLVDSLLNAGDRLVVLDFYSPGCGG CKSLHPKICQLAESNPNVMFLKVNEEELRTMCHGFNVHVLPFFKLYRGAEGKLCSFSCTI ATINKFKKALDKHGSERSSLGPAKGLDAKDLAALVSVGELKMNLNSLENHQASIFSYETE KQYQKMVL
		ChACHT6-1	Chu000618	ATGGCTTCCAATCTTCTCCTCATCGTCCTCCTCGTAGTCGTCTCTATCTCACTAACTTAT GGATATTCTCTTTCCACAAGAGATGTTGTCTCAAAACAAGACGATGAATCATATGTTATG GCTACGAGTGATCAAGAATTGTCGATGGTCGTAGTTAATGATCTGGTAAAAGCTCTTCGT CTTCTAACCACAGTCTCTCGCTCAGAAGTGGTGGTTGTGAGTAAAGCTAAGAGCGGCTCA AGCTCAAGCAGAAGTACTGCTACTGAAGAAGTTAATGTGCCATCGGAAACTCTAAAACTA AAGATACAGAAATTTGGACTTGTGGTTGAAAATAGACCAATCAACACCATTTACGAGTGC AACACTGAAGATCTATGTCCTGTGGATTTTGTC…	MASNLLLIVLLVVVSISLTYGYSLSTRDVVSKQDDESYVMATSDQELSMVVVNDLVKALR LLTTVSRSEVVVVSKAKSGSSSSRSTATEEVNVPSETLKLKIQKFGLVVENRPINTIYEC NTEDLCPVDFVTEFKTDDELFKVLEKAKDNNSLVVVDFYRTSCGSCKYIEQGFSKLCMQS GDQEAPIIFLKHNVMDEHEDQSEVAERLRIKSVPLFHFYKNGVLLEAFATRDKERIDAAI LKYTSSSTFE
		ChACHT6-2	Chu016506	ATGTCAACTTCACTTTATATCTCTCATGGACACTCAGGACTCACTAATAGGGGAGGTCTA TATACTGTTGGAAAGCCTAGATGGATCTGGCGCAGCAGTGGAATCAGGTTGTCGTTTTTA AGAGCTGAGTCTTCATCTATGAGTTTAAACACCCCAATGGGTCGCACGCTTCAGCGAGGT ATAACGAAAAGCTTAGATCAGGAAAACCTAGTGGACTTATGTGATGAAAATGAGGATCTA TGTCCTGTGGAGTGTGTCACTGAGTTCAAGACAGATGATGAATTGCTTAAAGTCCTTGAT AAAGCTAAAGATACTAATTCTTTGGTTGTGGTTGATTTTTTTCGTACTTCATGTGGGAGT TGTAAATACATAGAGCAAGGCTTCTCAAAGCTA…	MSTSLYISHGHSGLTNRGGLYTVGKPRWIWRSSGIRLSFLRAESSSMSLNTPMGRTLQRG ITKSLDQENLVDLCDENEDLCPVECVTEFKTDDELLKVLDKAKDTNSLVVVDFFRTSCGS CKYIEQGFSKLCKQSGDQEAPVIFLKHNASDG
	CDSP32	ChCDSP32-1	Chu004559	ATGGCTTCGGTCGCTAACTTCTTAGCCAAACCAATCGCCACCGTAATCCCACGGCCTTCC TCCGCCGTTGCATCGACCTCCTCCTTCGTATTCTTTGACCATCAACCCAACTCTCTGATC AAGAGAAAAAACTTCCCGAGAAGACTATTCTCCGCCGTGAAAGTGAAGGCAGGAGCGGCG TCACCGGGAAAAGTGGGTTCACCGGCGGCGAAAGACGAGAAAGTGCTGAAGATTCACAGC GGAGATGAATTCGACGAGGCTTTGAAAAATGCGAAGAGCAAGCTTGTGGTTGCAGAGTTC GCTACGAGTAAGAGTGATCAGAGTAATAAGATATATCCGTTTATGGTGGAGCTGAGCAGG ACCTGTAACGATGTCGTTTTCTTGCTCGTCATG…	MASVANFLAKPIATVIPRPSSAVASTSSFVFFDHQPNSLIKRKNFPRRLFSAVKVKAGAA SPGKVGSPAAKDEKVLKIHSGDEFDEALKNAKSKLVVAEFATSKSDQSNKIYPFMVELSR TCNDVVFLLVMGDESDKTRELCRREKIEKVPHFSFYKSMEKIHEEEGIEPDQLMGDVLYY GDNHSAVVQLHGRADVEKLIDENRTGGKLIVLDVGLKHCGPCVKVYPTVLKLSRSMSETV VFARMNGDENDSCMEFLKDMNVIEVPTFLFIRDGEIRGRYVGSGKGELIGEILRYSGVRV TY
		ChCDSP32-2	Chu032171	ATGGCTTCCGTCGCTAACTTCTTAGCCAAACCAATCGCCACCGGAGTCCCACGACCTTCC TCTGCCGTTGCATCGATCTCCTCCTTCGTATTCTTTGACCATAAACCCAACTCTCTGATC AAGAGAAAAAACTTCCAGAGAAGACTACTCTCCGCCGTGAAAGTGAAGGCAGGAGCGGCG TCGCCGGGAAAGGTGGGTTCACCGGCGGCAAAAGACGAGAAGGTGCTGAAGATTCATAGC GGAGAGGAATTCGATGAGGCTTTGAAAAATGCGAAGAGCAAGCTTGTGGTTGCAGAGTTC GCTACGAGTAAGAGTGATCAGAGTAATAAGATATATCCGTTTATGGTGGAGCTGAGCAGG ACCTGTAACGACGTCGTTTTCTTGCTCGTCATG…	MASVANFLAKPIATGVPRPSSAVASISSFVFFDHKPNSLIKRKNFQRRLLSAVKVKAGAA SPGKVGSPAAKDEKVLKIHSGEEFDEALKNAKSKLVVAEFATSKSDQSNKIYPFMVELSR TCNDVVFLLVMGDESDKTRELCRREKIEKVPHFSFYKSMEKIHEEEGIEPDQLMGDVLYY GDNHSAVVQLHGRAGVEKLIDENRTGGKLIVLDVGLKHCGPCVKVYPTVLKLSRSMSETV VFARMNGDENDSCMEFLKDMNVIEVPTFLFIRDGEIRGRYVGSGKGELIGEILRYSGVRV TY
	CXXS	ChCXXS1-1	Chu000945	ATGGCACGAGTTGTTAAGGTCGATTCAGCAGAATCATGGAACTTTTATGTGAGTCAAGCC AAGAATCAGGGTTGTCCTATTGTGGCTCATTTCACAGCATCGTGGTGTGTTCCTTCTGTG TTTATGAACTCGTTCTTCGAAGAGCTTGCATTGAGCTATAAGGATGCTTTATTCCTCATA GTTGACGTTGATGAAGTCAAGGAAGTGGCGAGTCGACTAAAGGTAAAGGCGATGCCGACT TTTATGTTCTTGAAAGATGGTAATGCGATGGACAAAGTTGTAGGCGCAAACCCTGATGTG ATCAAGAAAAGGGTCGATAGTTTCGTCCAGTCCTCACGCGTTGTTAATATTGCTTAA	MARVVKVDSAESWNFYVSQAKNQGCPIVAHFTASWCVPSVFMNSFFEELALSYKDALFLI VDVDEVKEVASRLKVKAMPTFMFLKDGNAMDKVVGANPDVIKKRVDSFVQSSRVVNIA
		ChCXXS1-2	Chu016121	ATGGCACGAGTTGTTAAAGTCGATTCAGCAGAATCATGGAACTTTTATGTGAGTCAAGCC AAGAATCAGGGTTGCCCTATTGTGGCTCATTTCACAGCATCGTGGTGTGTTCCTTCTGTG TATATGAACTCGTTCTTCGAAGAGCTTGCATTGAGCTATAAGGATGCTTTATTCCTCATA GTTGACGTTGATGAAGTCAAGGAAGTGGCGAGTCGACTAGAGGTAAAAGCGATGCCGACT TTTATGTTCTTGAAAGATGGTAATCCTATGGACAAAGTTGTAGGCGCAAACCCTGATGAG ATCAAGAAAAGGGTCGATAGTTTCGTCAATTCCTCACGCGTTGTTGTTAATATTGCTTAA	MARVVKVDSAESWNFYVSQAKNQGCPIVAHFTASWCVPSVYMNSFFEELALSYKDALFLI VDVDEVKEVASRLEVKAMPTFMFLKDGNPMDKVVGANPDEIKKRVDSFVNSSRVVVNIA
		ChCXXS1-3	Chu010410	ATGAGTGGTACGGTGAAGGATATCGTTTCAAAAGCTGAGCTTGATAACTTGCGCCAGAGC GGCGCACCAGTGGTGCTTCACTTCTGGGCTTCGTGGTGTGACGCATCGAAGCAGATGGAT CAAGTTTTCTCTCATCTCGCTACTGATTTCCCTCGTGCTCACTTCTTTAGGGTAGAAGCT GAGGAACATCCTGAGATATCTGAGGCTTACTCTGTTGCTGCTGTGCCTTATTTCGTCTTC TTCAAGGATGGAAAAACTGTGGATACGTTTGAAGGTGCAGATCCATCAAGTTTAGCCAAT AAGGTTAGCAAAGTTACTGGTTCTAGTACTTCTGCAGAGCCTGCTGCTCCTGCAAGTCTA GGGTTGGCTGCAGGGCCAACGATTCTTGAATCC…	MSGTVKDIVSKAELDNLRQSGAPVVLHFWASWCDASKQMDQVFSHLATDFPRAHFFRVEA EEHPEISEAYSVAAVPYFVFFKDGKTVDTFEGADPSSLANKVSKVTGSSTSAEPAAPASL GLAAGPTILESVKENAKAIVKDGAHSVSTADALKKRLEKLTNSHPVMLFMKGTPDEPRCG FSRKVVDILKEEKVEFGSFDILLDNEVREGLKKFSNWPTFPQLYCKGELLGGSDIVIAMH ESGELKDALKDLGITPVGSKESQNEAGKGGGITSGSTGLSETLRAHLEGLVNSKPVMLFM KGKPEEPKCGFSGKVVEILNQEKIDFGSFDILLDDEVRQGLKVYSNWSSYPQLYVKGELL GGSDIVLEIQKSGELKKVLSEKGIIGKQSLEDR…
		ChCXXS1-4	Chu039313	ATGACTGGTACGGTGAAGGATATCGCATCAAAGTCGGAGATTGATAACTTGCGCCAGAGC GGCGCACCAGTAGTGCTTCACTTCTGGGCTTCGTGGTGTGACGCATCGAAGCAGATGGAT CAAGTTTTCTCTCATCTCGCTACTGATTTCCCTCGTGCTCATTTCTTTAGGGTAGAAGCT GAGGAACATCCTGAGATATCTGAGGCTTACTCTGTTGCTGCTGTGCCCTATTTCGTCTTC TTCAAGGATGGAAAAACTGTGGATGCGCTTGAGGGTGCAGATCCATCAAGTTTAGCGAAT AAGGTTAGCAAAGTTGCTGGTTCTAGTACTTCTGCAGAGCCTGCTGCTCCTGCAAGCCTA GGGTTGGCTGCAGGGCCAACGATTCTTGAAACT…	MTGTVKDIASKSEIDNLRQSGAPVVLHFWASWCDASKQMDQVFSHLATDFPRAHFFRVEA EEHPEISEAYSVAAVPYFVFFKDGKTVDALEGADPSSLANKVSKVAGSSTSAEPAAPASL GLAAGPTILETVKENAKAIVKDGAHSVSTADALKKRLEKLTNSHPVMLFMKGTPEEPRCG FSRKVVDILKEEKVEFGSFDILLDNEVREGLKKFSNWPTFPQLYCKGELLGGSDIVIAMH ESGELKDALKDLGITTIGSKETQNEAGKGGGISSGDTGSSETLRAHLEGLVNSKPVMLFM KGKPEEPKCGFSGKVVEILNQEKIEFGSFDILLDDEVRQGLKEYSNWSSYPQLYVKGELL GGSDIVLEMQKSGELKKVLSEKGIIGKQSLEDR…
		ChCXXS2-1	Chu007603	ATGGAGAAGTGGGAGGAGAAGATCACAGAAGCTAATAGTAATGGCAAAATTCTCGTAGTG AATTTCAAGGCGTCATGGTGTTTACCTTGTAGAAAAATGGCACCAATATACCAGGAGCTT GCATCCACATACACCTCAATGATATTTGTCACTATAGACGTTGAAGAGCTTGCTGAGTTT AGTAATGAATGGAACGTGGAAGCAACTCCAACAGTAGTGTTCCTCAAGGATGGGAGGCAA ATGGATAAACTTGTAGGTGGAGATGCTGCAGAGCTTCAGAAGAAAACAGCAGCAGCTGCA GATCTCCTTCTCAGACAATCTTGA	MEKWEEKITEANSNGKILVVNFKASWCLPCRKMAPIYQELASTYTSMIFVTIDVEELAEF SNEWNVEATPTVVFLKDGRQMDKLVGGDAAELQKKTAAAADLLLRQS
		ChCXXS2-2	Chu034838	ATGGAGAAGTGGGAGGAGAAGATCACAGAAGCTAATAGTAATGGCAAAATTCTCGTAGTG AATTTCAAGGCGTCATGGTGTTTACTTTGTAGAAAAATGGCACCAATATACCAGGAGCTT GCATCCACATATACCTCAATGATATTTGTCACTATAGACGTCGAAGAGCTTGCTGAGTTT AGTAATGAATGGAACGTGGAAGCAACTCCAACAGTAGTGTTCCTCAAGGATGGGATGCAA ATGGATAAACTTGTAGGTGGAGATGCTGCAGAGCTTCGGAAGAAAACAGCAGCAGCTGCA GATCTACTTCTCAGACAATCTTAA	MEKWEEKITEANSNGKILVVNFKASWCLLCRKMAPIYQELASTYTSMIFVTIDVEELAEF SNEWNVEATPTVVFLKDGMQMDKLVGGDAAELRKKTAAAADLLLRQS
	HCF	ChHCF164-1	Chu017383	ATGGCTCGCTTAGTATTTTCGTTAAACCTTCCATCTAGTCATGGATACAATCTCAGTCCT CGAAATTATCAATCTTTATTCGTTACTCGATTAGGAGCTCCACGATTTCGTGCTGTTCGT TGTCAACCAAACCCAGAAGAATCTGCCGAAACCCAGATAATGGTGAACTTTCACCTGCGT CCAAGGAAGTGGAATCATCATCATTCTTCTTCTTCTTCTTTGAGATTCCCTGAATCTCCC AATAAGGATATCAATAGAAGAGTCGCGGCTATTTCTGTAATAGCGGCCTTGTCGTTATTT GTATCGACGAGGCTCGATTTTGGGATTTCCTTGAAGGATTTAACTGCTTCAGCGTTGCCT TACGAGGAGGCTTTGTCGAATGGGAAGCCAACT…	MARLVFSLNLPSSHGYNLSPRNYQSLFVTRLGAPRFRAVRCQPNPEESAETQIMVNFHLR PRKWNHHHSSSSSLRFPESPNKDINRRVAAISVIAALSLFVSTRLDFGISLKDLTASALP YEEALSNGKPTVVEFYADWCEVCRELAPDVYKIEQQYKGKVNFVMLNVDNTKWEQELDEF GVEGIPHFVFLDREGNEEGNVVGRLPRQYLVENVNALATGKQSIPHARAVGQYSSAESRK VHQVVDPLSHG
		ChHCF164-2	Chu026840	ATGGCTCGCTTAGTATTTACTTTAAATCTTCCATCTAGTCATGGATTCAATCTCAGTCCG AAAAATTATCAATCTTCTTTATTCGTTAACCAATTAGGAGCTCCACGATTTCGTGCTGTT CGTTGTCAGCCAAATTCAGAATCTTCCGAAACCCAGGAGAAATTGATTGTAGATAATGGT GAAAATTCACCTGCGTCCAAGGAAGTGGAATCATCTTCTTCTTCTTCTCCTTCTTCTCCT TCTTTGGGATTCCCTGAATCTCCCAATAAGGATATCAATAGAAGAGTCGCAGCTATTTCT GTAATAGCGGCCTTGTCGTTATTTGTATCGACAAGGCTCGATTTTGGGATTTCTTTGAAG GATTTAACTGCTTCAGCGTTGCCTTACGAGGAG…	MARLVFTLNLPSSHGFNLSPKNYQSSLFVNQLGAPRFRAVRCQPNSESSETQEKLIVDNG ENSPASKEVESSSSSSPSSPSLGFPESPNKDINRRVAAISVIAALSLFVSTRLDFGISLK DLTASALPYEEALANGKPTVVEFYADWCEVCRELALDVYKIEQQYKDKVNFVMLNVDNTK WEQELDEFGVEGIPHFAFLDREGNEEGNVVGRLPRQYLVENVNALATGKQSIPHARAVGQ YSSSESRKVHQVVDPLSHG
		ChHCF164-3	Chu004433	ATGGCGTTTAAGGGTTTTGCGTGTTTTTCGATCCTTTTGTTATCTCTTTTCGTTTCTTCC GTAAGAAGTGAACAGACGGAGACGAAGGAGTTTGTCTTGACTTTGGATCACACTAACTTC ACCGAAACCATCAACAAACACGACTTCATCGTCGTAGAGTTCTACGCCCCTTGGTGTGGT CACTGCAAGAATCTTGCTCCTGAGAAGTCTAACATGGGGTGGTATCTGCTTGTCTTACAG TATGAGAAGGCTGCATCAGAGTTGAGCAGTCTTGGTCTCGTTCTCGCCAAGATTGATGCC AGTGAGGAAGTAAACAAAGGAGTTGCAAATGAGTACAAGATTCAGGGTTTTCCCACTCTT AAGATTTTGAGAAATGGAGGAAAATCTATTCAA…	MAFKGFACFSILLLSLFVSSVRSEQTETKEFVLTLDHTNFTETINKHDFIVVEFYAPWCG HCKNLAPEKSNMGWYLLVLQYEKAASELSSLGLVLAKIDASEEVNKGVANEYKIQGFPTL KILRNGGKSIQDYNGPREAKGIVTYVKKQSGPASVEIKSADVAAEVVGDKNVVAVGVFPK LSGEEFDSFMAFAEKLRADYDFAHTLDAKLLPRGDSSVSGPVVRLFKPFDELFVDSKDFN GEALEKFVKESTIPLVTVFDSDPSNHPYVNKFFESDATKVMMFINFTGAAADSLKSKYLE VATANKGQSLAFLVGDAENSQGAFQYFGLEESQVPLIIIQTPDSKKYLKANVEVDQIESW VKDFKDGKVAAHIKSQPIPAENNEPVKVVVAES…
		ChHCF164-4	Chu032307	ATGGCATTTAAGGGTTTTGCGTGTTTTTCGATCCTTTTGTTATCTTTGTTCGCTTCGTCT ATAAGAAGCGAACAGACGGAGACGAAGGAGTTCGTCTTGACTTTGGACCACTCTAACTTC ACAGAAACCATCAACAAACACGACTTCATCGTCGTCGAGTTCTACGCCCCTTGGTGTGGT CACTGCAAGAATCTTGCTCCTGAGTACGAGAAGGCTGCATCAGAGTTAAGCAGTCTTGGT CTCGTTCTCGCCAAGATTGATGCCAGTGAGGAAGTAAACAAAGGAGTTGCAAACGAGTAC AAGATCCAGGGTTTCCCCACTCTTAAGATTCTGAGAAATGGAGGAAAATCTATTCAAGAT TACAATGGACCTCGTGAAGCCGAGGGTATTGTC…	MAFKGFACFSILLLSLFASSIRSEQTETKEFVLTLDHSNFTETINKHDFIVVEFYAPWCG HCKNLAPEYEKAASELSSLGLVLAKIDASEEVNKGVANEYKIQGFPTLKILRNGGKSIQD YNGPREAEGIVSYVKKQSGPASVEIKSADFAAEVVGDKNVVSVGVFPKLSGEEFDSFMAL AEKLRADYDFAHTLDAKLLPRGDSSVAGPVVRLFKPFDELFVDSKDFNGEALEKFVKEST IPLVTVFDSDPSNHPYVSKFFESPATKAMMFINFTGAAADSLKSKYREVATANKGQGLAF LVGDAENSQGAFQYFGLEESQVPLIIIQTPDSKKYLKANVEVDQIESWVKDFKDGKVAAH KKSQPIPAENNEPVKVVVAESLDDLVFKSGKNV…
		ChHCF164-5	Chu012181	ATGGCGTTTCGCGTGTTTCTCCTCTTCTCTCTCACCGCTCTTCTCATTTTCTCCGCCGTT TCTCCTTCTTTCGCGGCCTCTTCCTCCGACGTCGATGATGAGGATCTCAGCTTCCTCGAA GATCTCAAAGAAGAAGATGCTCCCGCTGAATCATTTACTTCCTCCACTGGACTTGGCGAA TTTGAAGGAGCAGAAGAAGACGAAGATTCCGAGATGTATGAAGACGACGAGGAAGGAGGA GATGATTTCTCCGATCTAGGTAATCCAGATTCGGATCCGTTCCCTACGCCGGAAATCGAC GAGAAAGATGTGGTGGTCATCAAGGAGCGTAACTTCACTGATGTGATTGAGAATAATGAA TACGTTATGGTTGAGTTTTACGCGCCGTGGTGT…	MAFRVFLLFSLTALLIFSAVSPSFAASSSDVDDEDLSFLEDLKEEDAPAESFTSSTGLGE FEGAEEDEDSEMYEDDEEGGDDFSDLGNPDSDPFPTPEIDEKDVVVIKERNFTDVIENNE YVMVEFYAPWCGHCQSLAPEYAAAATELKNDGVVLAKIDATEENELAQQHNVQGFPTIFF FVDGEHKPYTGGRTKETIVTWVKKKIGPGVYNLTTLDDAEKVLTSGNKVVLGYLNSLVGV EHDQLAAASKAEDDVNFYQTVNPDVAKMFHIDPESKRPALVLVKREEEKISHFDGEFFKS ALVSFVSANKLALVSVFTRETAHEIFESAIKKQLLLFVTKNDSEKVLPEFQEAAKSFKGK LIFVSVDLDNEDYGKPVAEYFGVSGHGPKLIGY…
		ChHCF164-6	Chu041047	ATGGCGTTTCGCGTGTTTCTCCTCTTCTCTCTCACCGCTCTTCTCATTTTCTCCGCCGGT TCTCCTTCTTTTGCGGCATCTTCCTCCGACGTCGACGATGAGGATCTCAGCTTCCTCGAA GATCTCAAAGCAGAAGACGCTTCCGCTGACTCATTTACTTCCTCCACTGGACTTGACGAA TTTGAAGGAGGAGAAGACGAAGATTCCGAGATGTATGACGACGACGAGGAAGGAGGAGAT TTCTCCGATCTAGGTAATCCAGATTCGGATCCGTTCCCTACGCCGGAAATCGATGAGAAA GACGTGGTGGTCATCAAGGAGCGTAACTTCACTGATGTGATTGAGAATAACGAATACGTT ATGGTTGAGTTTTACGCGCCGTGGTGTGGTCAT…	MAFRVFLLFSLTALLIFSAGSPSFAASSSDVDDEDLSFLEDLKAEDASADSFTSSTGLDE FEGGEDEDSEMYDDDEEGGDFSDLGNPDSDPFPTPEIDEKDVVVIKERNFTDVIENNEYV MVEFYAPWCGHCQSLAPEYAAAATELKNDGVVLAKIDATEENELAQQHNVQGFPTIIFFV DGEHKPYTGGRTKETIVTWVKKKIGPGVYNLTTLDDAEKVLTSGNKVVLGYLNSLVGVEH DQLAAASKAEDDVNFYQTVNPDVAKMFHIDPDSKRPALVLVKREEEKISHFGWFYGEFVK SALVSFVSANKLALVSVFTRETAPEIFESAIKKQLLLFVTKNDSEKVLPEFQEAAKSFKG KLIFVSVDLDNEDYGKPVAEYFGVSGHGPKLIG…
	TRX-h like	ChTRX-h3-1	Chu038298	ATGGCCGGAGAAGGAGAAGGAGAAGTGATCGCTTGCCACAGTGTTGAAGAATGGAACGAG AAGTTCAAAGCCGCCAATGAATCCAAGAAACTGATTGTGATAGACTTCACTGCAACATGG TGCCCACCTTGCCGTTTCATCGCACCAGTCTTTCAAGAGTTGGCTAAGAAGCACCTTAAC GTTGTGTTCTTCAAGGTCGATGTGGACGCCTTGAATACTGTTGCTAAGGATTTTGATGTT CAGGCAATGCCAACCTTTATCTACATGAAAGAAGGAGTTGTCCTCGATACCGTTGTTGGG GCTTCAAAAGATGAGATCATTCTCAAGCTCGAAAAGCACACCGCTGTTGTTGCTTCAGTT TGA	MAGEGEGEVIACHSVEEWNEKFKAANESKKLIVIDFTATWCPPCRFIAPVFQELAKKHLN VVFFKVDVDALNTVAKDFDVQAMPTFIYMKEGVVLDTVVGASKDEIILKLEKHTAVVASV
		ChTRX-h3-2	Chu044756	ATGAAACAGATTGTGATAGACTTCACTGCAAGATGGTGCCGATATTGCCGTTTAATCGCA CCAATCTTTGAAGATTTGGCTAAGAAGCACCGTAACGTTGTGTTCTTCAAGACTGTTGCT AAAGATTTTGTTGTTCCGGCAATGCCAACGTTTATCTACATGAAAGAAGGAGTTCTCCTC TATACCGTCGTTGGGGCTGAGAAAGATGATATCATTGCCAAGCTCAAAAAGCACACAGCT GTTGTTGCTTGA	MKQIVIDFTARWCRYCRLIAPIFEDLAKKHRNVVFFKTVAKDFVVPAMPTFIYMKEGVLL YTVVGAEKDDIIAKLKKHTAVVA
		ChTRX-h4-1	Chu001679	ATGGCAGCAGAAGAGGGACAAGTGATCGGTTGCCACACGACTGATGTCTGGACTGCACAA CTCGACAAAGCCAAAGAATCCAACAAGCTGATTGTGATTGATTTCACTGCATCATGGTGT CCACCATGTCGTGTGATTGCTCCAATTTTTGCGGATTACGCCAAGAAGTTTATGTCAAGT GCCATCTTCTTCAAGGTGGATGTTGATGAGCTTCAGAGTGTAGCTAAAGAGTTTGGTGTG GAGGCAATGCCGACCTTTGTGTTCATAAAAGCAGGCGAAGTTGTGGATAAGCTCATTGGT GCAAGGAAGGAAGATCTTCATGCGACTATTGTGAAGCATACTGGTGTTGCCACTGCTTAA	MAAEEGQVIGCHTTDVWTAQLDKAKESNKLIVIDFTASWCPPCRVIAPIFADYAKKFMSS AIFFKVDVDELQSVAKEFGVEAMPTFVFIKAGEVVDKLIGARKEDLHATIVKHTGVATA
		ChTRX-h4-2	Chu015389	ATGGCAGCAGAAGAGGGACAAGTGATCGGTTGCCACACGACCGATGTGTGGGCTGCACAA CTCGACAAAGCCAAAGGATCCAACAAGCTGGATTGTATTCAGATTGTGATTGATTTCACT GCTTCATGGTGTCCACCATGTCGTGTGATTGCTCCAATTTTCGCGGATTACGCCAAGAAG TTTATGTCAAGTGCCATCTTCTTCAAGGTGGATGTTGATGAGCTTCAGAGTGTTGCTAAA GAGTTTGGTGTGGAGGCAATGCCGACCTTTGTGTTCATAAAAGGTGGCGAAATTGTGGAT AAGGTCGTTGGTTCAAGGAAGGAAGATCTTCATGCGACTATTGTGAAGCATACTGGTGTT GCCACTGCTTAA	MAAEEGQVIGCHTTDVWAAQLDKAKGSNKLDCIQIVIDFTASWCPPCRVIAPIFADYAKK FMSSAIFFKVDVDELQSVAKEFGVEAMPTFVFIKGGEIVDKVVGSRKEDLHATIVKHTGV ATA
		ChTRX-h5-1	Chu003218	ATGGCCGGAGAAGGAGAAGTCATCGCTTGCCACACCCTTGATGTCTGGAACGAGAATATC AAATCCGCCAACGAATCCAAGAAACTGATTGTGATAGACTTCACAGCATCATGGTGTCCA CCTTGCCGTTTCATTGCGCCAGTGTTTGTAGAAATGGCTAAGAAGTTCACCAATGTTATC TTCTTCAAGATTGATGTTGATGAATTGCAAGCTGTTGCTAAGGAATTCAAAGTTGAAGCA ATGCCTACTTTTGTCTTCTTGAAAGAAGGCGAAATCGTCGATCGTGTTGTTGGCGCTGCG AAGGAAGAGATTCAACAGAAGCTGATGAAACATGGTGGTCTTGTTGCTTCTGCTTAA	MAGEGEVIACHTLDVWNENIKSANESKKLIVIDFTASWCPPCRFIAPVFVEMAKKFTNVI FFKIDVDELQAVAKEFKVEAMPTFVFLKEGEIVDRVVGAAKEEIQQKLMKHGGLVASA
		ChTRX-h5-2	Chu013809	ATGGCCGGAGAAGGAGAAGTCATCGCTTGCCACACCCTTGATGTCTGGAACGAGAATATC AAATCCGCCAACGAATCCAAGAAACTGATTGTGATAGACTTCACAGCATCATGGTGTCCA CCTTGCCGTTTCATTGCGCCAGTATTTGTAGAAATGGCTAAGAAGTTCACTAATGTTATC TTCTTCAAGATTGATGTTGATGAATTGCAAGATGTTGCTAAGGAATTCAAAGTTGAAGCA ATGCCTACTTTTGTCTTCTTGAAAGAAGGCGAAATTGTCGATCGTGTTGTCGGCGCTTCC AAGGATGAGATTCATCAGAAGCTGATGAAACATGGTGGTCTTGTTGCTTCTGCCTAA	MAGEGEVIACHTLDVWNENIKSANESKKLIVIDFTASWCPPCRFIAPVFVEMAKKFTNVI FFKIDVDELQDVAKEFKVEAMPTFVFLKEGEIVDRVVGASKDEIHQKLMKHGGLVASA
		ChTRX-h10-1	Chu025785	ATGTGTTTACAGTTATGGTCATGTATATGCTGCTGTTGCTGCAGCAACAACAAGGCTCAA ACCCGAAACCAACACGGTTCCAAAGGAAATGTCCATCCAGTAAACAGAATCGAGAAATGG GAAGAAAAGATCACAGAAGCTAATAACAATGGCAAGATTCTTGTGGTAAATTTTAGCGCG CCATGGTGTGTACCTTGTAAAAAGATAGAACCAGTATTCAGAGAGCTTGCTTCTAGATAC CCTTCAATGATATTTGTAACCGTTGATGTTGAAGAGCTCGCTGAGTTTAGTAATGAATGG AATGTGGAAGCTACACCAACGGTAGTGTTTCTTAAAGATGGGAGACAAATGGATAAACTT GTTGGTGCTGAAACTTCAGAGCTTCAGAAGAAG…	MCLQLWSCICCCCCSNNKAQTRNQHGSKGNVHPVNRIEKWEEKITEANNNGKILVVNFSA PWCVPCKKIEPVFRELASRYPSMIFVTVDVEELAEFSNEWNVEATPTVVFLKDGRQMDKL VGAETSELQKKTAAAADLFLRKP
		ChTRX-h10-2	Chu039733	ATGGGAAATCGTTGTGCAAGAACTCCTTGTTGTAGAAAGTTATGGTCATGTATATGCTGC TGCTGCTGCAGCAACAACAAGACTCAAACCCGAAACCAACACGGGTCCAAAGGAAATGTC CATCCAGTAAACAGAATCGAGAAATGGGAAGAAAAGATCACAGAAGCTAATAACAATGGC AAGATTCTTGTGGCAAATTTCAGCGCGCCGTGGTGTGTACCTTGTAAAAAAATAGAACCA GTATTCAGAGAGCTTGCTTCTAGATTCCCTTCAATGATATTTGTAACCGTTGATGTTGAA GAGCTCGCTGAGTTTAGTAATGAATGGAATGTGGAAGCTACACCAACGGTAGTGTTCCTT AAAGATGGGAGACAAATGGATAAACTTGTTGGT…	MGNRCARTPCCRKLWSCICCCCCSNNKTQTRNQHGSKGNVHPVNRIEKWEEKITEANNNG KILVANFSAPWCVPCKKIEPVFRELASRFPSMIFVTVDVEELAEFSNEWNVEATPTVVFL KDGRQMDKLVGAETSELQKKTAATADIFLRKP
		ChTRX-h10-3	Chu046397	ATGGGAAATCGTTGTGCAAGAACTCCTTGTTGTAGAAAGTTATGGTCATGTATATGCTGC TGCTGCTGCAGCAACAACAAGACTCAAACCCGAAACCAACACGGGTCCAAAGGAAATGTC CATCCAGTAAACAGAATCGAGAAATGGGAAGAAAAGATCACAGAAGCTAATAACAATGGC AAGATTCTTGTGGCAAATTTCAGCGCGCCGTGGTGTGTACCTTGTAAAAAAATAGAACCA GTATTCAGAGAGCTTGCTTCTAGATTCCCTTCAATGATATTTGTAACCGTTGATGTTGAA GAGCTCGCTGAGTTTAGTAATGAATGGAATGTGGAAGCTACACCAACGGTAGTGTTCCTT AAAGATGGGAGACAAATGGATAAACTTGTTGGT…	MGNRCARTPCCRKLWSCICCCCCSNNKTQTRNQHGSKGNVHPVNRIEKWEEKITEANNNG KILVANFSAPWCVPCKKIEPVFRELASRFPSMIFVTVDVEELAEFSNEWNVEATPTVVFL KDGRQMDKLVGAETSELQKKTAATADLFLRKP
	TRX-L3 (Like 3)	ChTRX-L3.1-1	Chu036026	ATGTCAGCTTTGGCATCAAATCCTCAAATGCTAACGAGACACGCTCATAGTAACAAGAAG GAACAATTTTGGAGGAAAGAGAGTTTGAATTTGGAGAAGAAGTGTGGGATTAGTGTGAGG GTTTACAATAATGAAAAGATTGGGAGGTCACAGATGGAGAAAGAGTGGAGATTAAAAGCC TTTTGGCCAAACGTATCTCAGCCTACGACTGTGGAGATGGAACACATTAACAACGTTGAT GAGCTTGATGTTGTTCTTTCAAACGCACGCCAACTCTCTCACCCTATCATCATCGAATGG ATGGCTTCTTGGTGTCGGAAATGTATTTACTTGAAGCCTAAGTTGGAGAAATTGGCGGCA GAATATAATAACAACAGAGCAAAGTTTTACTAC…	MSALASNPQMLTRHAHSNKKEQFWRKESLNLEKKCGISVRVYNNEKIGRSQMEKEWRLKA FWPNVSQPTTVEMEHINNVDELDVVLSNARQLSHPIIIEWMASWCRKCIYLKPKLEKLAA EYNNNRAKFYYVDVNKVPQTLVKRGNISKMPTIQLWKENEMKEEVIGGHKGWLVIEEVRE LINKYV
		ChTRX-L3.1-2	Chu042256	ATGGAAGCTGAGACGATAGCCCTCCGAATTGCCGTACAAGAATTAGCAAAGCTTCACTAC CATGATATATTGTTTGTTGGAGACTGTAAGTCATTATATGATGCGATGCAGGATCTTACA AGCTCGTCTACTAAGACATGGTGTCCAGCTGCCATACATGATGAAGTCAAGGATCTCAAA GCAAAAAAGAAGAAGAATAAGAAGAAGATGGCAGCTTTGGCATCAAATCCTCAAATGCTA ACGAGACAAGCTCATAGTAACAAGAAGGAACAATTTTGGAGGAAAGAGAGTTTGAATTTG GAGAAGAAGTATGGGATTAGTGTAAGAGTTTACAATAATGAAAAGATTGGGAGGTCACAG ATGGAGAAAGAGTGGAGATTAAAAGCCTTTTGG…	MEAETIALRIAVQELAKLHYHDILFVGDCKSLYDAMQDLTSSSTKTWCPAAIHDEVKDLK AKKKKNKKKMAALASNPQMLTRQAHSNKKEQFWRKESLNLEKKYGISVRVYNNEKIGRSQ MEKEWRLKAFWPNLSQPTTVEMEPINNIEELDAILSNARQISQPIIIEWMASWCRKCIYL KPKLEKLAAEYNNKAKFYYVDVNKVPQTLVKRGNISKMPTIQLWKEDEMKEEVIGGHKGW LVIEEVRELINKYV
		ChTRX-L3.2-1	Chu035817	ATGTCAGAGATTGTAAATTTGTCAGAATCTCTGCGAACTGTAAACCCAAAGATCACAGCT TTGGTTCCTGGACATCAAGTCTCGAGCTCTTTCTCTCGACCGATAAAATTCAAATCCCTT TCTTTTCCCGAGAAAATCTCTTTGGTAGCGGAGAGAATCAGAGCAATCGATGCCAGGAAG CAGGATATGCAAGAGCTCGATGATTCGCCGGTTTCGGTTGAGCTTGGACCGATCAGTAGC GAGAGCCACTTCGATCAAGTGATGGATGAAGCTCAGAAGCTCGGTGAATCAGTTGTGATT GTCTGGATGGCAGCTTGGTGTAGGAAATGCATTTACTTAAAACCGAAACTCGAAAAGCTT GCTACTGAATTCTATCCAAGACTGCGGTTTTAT…	MSEIVNLSESLRTVNPKITALVPGHQVSSSFSRPIKFKSLSFPEKISLVAERIRAIDARK QDMQELDDSPVSVELGPISSESHFDQVMDEAQKLGESVVIVWMAAWCRKCIYLKPKLEKL ATEFYPRLRFYHVDVNSVPYRLVSRAGVTKMPTVQLWRDGQKQAEVVGGHKAHFVVNEVR EMIEDNSIS
		ChTRX-L3.2-2	Chu042043	ATGTCAGAGATTGTAAATTTGTCAGAATCTTTGCGAACTTTAAACCCAAAGATCTCAGCT TTGGTTCCTGGATATCAAGTCTCGAGCTCTTTTTCTCGAGCGATAAAATTCAAATTCCTT TCTTTTCCAGAGAAAATCTCTTTGGTAGCGGAGAGAATCAGAGCAATCGATGCCAGGAAG CAGGATATGCAAGAACTCGATGATTCGCCGGTTTCGGTGGAGCTTGGACCGATCTGTAGC GAGAGCCACTTCGATCAAGTGATGGAGGAAGCTCAGAAGCTTGGTGAATCAGTTGTGATT GTCTGGATGGCAGCTTGGTGTAGGAAATGCATTTACTTAAAACCTAAACTCGAAAAGCTC GCTGCTGAATTCTATCCAAGACTGCGGTTTTAT…	MSEIVNLSESLRTLNPKISALVPGYQVSSSFSRAIKFKFLSFPEKISLVAERIRAIDARK QDMQELDDSPVSVELGPICSESHFDQVMEEAQKLGESVVIVWMAAWCRKCIYLKPKLEKL AAEFYPRLRFYHVDVNSVPYRLVSRAGVTKMPTIQLWRDGHKQAEVIGGHKAHFVVNEVR EMIENDSIS
		ChTRX-L3.3	Chu025454	ATGTCTCCGATACCGGAAAGAGCAAAGCTTCACTTAGCGATGGTGGTGTTTCAGACAGGC TACGCAGGTAATCACGTGATCATGAGATACGCTCTAAACTTGGGAGTAAGCAAACTCGTC TTCCCACTTTACCGCAACATCATCGCTTTCTCTGTTCTTGCTCCCTTTGCTTTCTTCCTT GAAAAAAAAGAAAGGCCAGCAATGAACACTAGTTTCCTGATTCAATTCTTCCTTCTTGGA CTCGTTGGAATAACATTAAATCAAGGATTTTACATCTTTGGATTGGACAACACTTCACCA ACATTCGCATCAGCAACTGAGAATGCTGTTCCTGCTGTTTCATTTCTCATGGCGGCCTTG CTCGGAATAGAGAAGGTGGAAATAAAGAGAAAA…	MSPIPERAKLHLAMVVFQTGYAGNHVIMRYALNLGVSKLVFPLYRNIIAFSVLAPFAFFL EKKERPAMNTSFLIQFFLLGLVGITLNQGFYIFGLDNTSPTFASATENAVPAVSFLMAAL LGIEKVEIKRKDGIAKVVGTFVSVAGSLAITLYKGPTIYEPSLRLINQPIKAEEAEEQNK NWTLGCLCLMGHCLCWSSWIVLQSPLLKKYPARFSFVSYSCFFSVFQFFGISAYFERDLE SWKIRSGGEWYALLYTGLVGSAMVFAIQIYVVDRGGPLFVSAYLPLQTLLAALLASFALG EHFYLGGLIGAILIVCGLYLVVMGKSWENQALCQQQHMIFSASEFDDTVINYGASWYGLV SVFVKTYFMFTKCLMKCLNECGVCSQILPAFQE…
TR	NTR	ChNTRA-1	Chu020751	ATGAGCCATTCAAGATTCGTAAGCATTGCAGGCGGCTTTTTACTTGGATCTGCTCTCTAC GCATCTACCTTAAATCCGCCGTCTCTAGCCACCGCGTTTTCTTCCTCCTCCGACGTCATG GAAACTCACAAAACCAAGATTTGCATCGTCGGAAGTGGTCCAGCAGCACACACGGCGGCG ATCTATGCAGCTAGGGCAGAGCTTAAGCCGCTTCTCTTCGAAGGATGGATGGCTAACGAT ATCGCTCCCGGTGGTCAATTAACAACAACAACCGACGTCGAAAACTTCCCTGGATTCCCT GAAGGTATTCTCGGTGGTGAGATCGTTGAGAAATTCAGAAAACAATCGGAACGATTCGGT ACTAAGATCTTCACTGAAACGGTTAACAAAGTT…	MSHSRFVSIAGGFLLGSALYASTLNPPSLATAFSSSSDVMETHKTKICIVGSGPAAHTAA IYAARAELKPLLFEGWMANDIAPGGQLTTTTDVENFPGFPEGILGGEIVEKFRKQSERFG TKIFTETVNKVDFSSKPFKLFTDSRTVLADSVIVATGAVAKRLSFTGSGEGNGGFWNRGI SACAVCDGAAPIFRNNPLVVIGGGDSAMEEANFLTKYGSKVYIIHRRDTFRASKIMQQRA LSNPKIEVIWNSSVVEAYGDESGKGVLGGLKVKNVVTGEVSNLKVSGLFFAIGHEPATKF LDGQLELDEDGYVVTKPGTTKTSVVGVFAAGDVQDKKYRQAITAAGTGVLRAWKL
		ChNTRA-2	Chu050068	ATGAGCCATTCAAGATTCATAAAGTCTAGATTAAGCAGAGCAGCAGGAACCTTTCTACTT GGATCTGCTCTCTACGCATCTACCTCAAATCCACCGTCTCTAGCCACCGCGTTTTCTTCC TCCGCCGTCATGGAAACTCACAAAACCAAGGTTTGCATCGTCGGAAGTGGTCCAGCAGCA CACACGGCGGCGATCTATGCAGCTAGGCCGGAACTTAAGCCTCTTCTCTTCGAAGGATGG ATGGCTAACGATATCGCTCCCGGCGGTCAACTAACAACAACCACCGACGTCGAAAACTTC CCTGGATTCCCTGAAGGTATTCTCGGTGGTGAGATCGTTGAGAAATTCCGAAAACAATCG GAACGATTCGGTACTAAGATCTTCACTGAAACG…	MSHSRFIKSRLSRAAGTFLLGSALYASTSNPPSLATAFSSSAVMETHKTKVCIVGSGPAA HTAAIYAARPELKPLLFEGWMANDIAPGGQLTTTTDVENFPGFPEGILGGEIVEKFRKQS ERFGTKIFTETVNKVDFSSKPFKLFTDSRTVLADSVIVSTGAVAKRLSFTGSGEGNGGFW NRGISACAVYIIHRRDTFRASKIMQQRALSNPKIEVIWNSSVVEAYGDENGKGVLGGLKV KNVVTGEVSDFEVTKPGTTKTSVVGVFAAGDVQDKKYRQAITAAGTGALRAWKL
		ChNTRB-1	Chu017507	ATGAGTTGTTCAAGGTTTTTAAAGTGTTTGATAAGCAGAGCGCGAAGCTTTACACGCCTT GGTGGATCCATTCTCTCTCCGCCGCCGCAATCGCCGTCTCTCGCCTCCACGTCTTTTTCT TCATCCGCCGTTATGAACGACCTCGAAACGCACAACACAAGGCTCTGCATCGTAGGTAGT GGCCCAGCGGCTCACACGGCGGCGATCTACGCGGCTAGAGCGGAAATTAAGCCTCTTCTC TTCGAAGGATGGATGGCTAATGACATCGCTCCCGGCGGTCAATTAACAACCACCACCGAC GTCGAGAATTTTCCCGGATTTCCTGAAGGTATTCTCGGAGCAGAGCTCACTGACAAATTC CGTAAACAATCGGAGCGATTCGGAACTACGATT…	MSCSRFLKCLISRARSFTRLGGSILSPPPQSPSLASTSFSSSAVMNDLETHNTRLCIVGS GPAAHTAAIYAARAEIKPLLFEGWMANDIAPGGQLTTTTDVENFPGFPEGILGAELTDKF RKQSERFGTTIFTETVTKVDLSSKPFKLFTDSRTVLADAVILATGAVAKRLNFIGSGEGS GGFWNRGISACAVCDGAAPIFRNKPLAVIGGGDSAMEEANFLTKYGSKVFIIHRRDAFRA SKIMQQRALSNPKIDVIWNSSVVEAYGDGERGVLGGLKVKNVVTGDVSDLKVSGLFFAIG HEPATKFLDGGVELDSDGYVVTKPGTTQTSVAGVFAAGDVQDKKYRQAITAAGTGCMAAL DAEHYLQEIGSQ
		ChNTRB-2	Chu026979	ATGGCTAACGACATCGCTCCCGGCGGTCAATTAACAACCACCACCGACGTAGAGAATTTC CCCGGATTTCCAGAAGGTATTCTCGGATTAGAGCTCACTGACAAATTCCGTAAACAATCG GAGCGATTCGGTACTAGGATTTTCACAGAGACGGTGACGAAAGTCGATTTCTCTTCGAAA CCGTTTAAGCTATTCACAGATTCAAAAACTGTTATCGCTGACGCTGTGATTCTCGCAACG GGAGCTGTAGCTAAACGGCTCAACTTCGTTGGATCTGGTGAAGGTTCTGGAGATTTGAAA GTTTCTGGATTGTTCTTTGCTATTGGTCATGAGCCAGCTACCAAGTTTTTAGATGGTGGT GTTGAGTTAGATTCAGATGGTTATGTAGTGACT…	MANDIAPGGQLTTTTDVENFPGFPEGILGLELTDKFRKQSERFGTRIFTETVTKVDFSSK PFKLFTDSKTVIADAVILATGAVAKRLNFVGSGEGSGDLKVSGLFFAIGHEPATKFLDGG VELDSDGYVVTKPGTTQTSVAGVFAAGDVQDKKYRQAITAAGTGCMAALDAEHYLQEMIG SQQGKSD
		ChNTRC-1	Chu007524	ATGGCTGCGTCTCCTAAGATAGGCATCGAAATTGGCTCCGTGTCATCGACTCACCGAGTC TCCGCCGCTTCATCCGCTATCTCTCCTCCGCCTCATCTCTTCTTTCTCACTACTTCTACA CGTCGCGGCAGCTCCTTCCTCCTCAGTCAACCAACTCGAACTCGCTCCTCCGATTCCCTC CGCCTCAGAGTCTCCGCCACGAATTCGCCGTCTTCTTCAGGCGGCGAGATTATCGAGAAC GTAGTGATTATAGGCTCCGGTCCCGCCGGATACACGGCAGCTATATATGCCGCGCGGGCC AATTTGAAACCGGTGGTATTCGAAGGGTATCAGATGGGCGGAGTTCCCGGTGGACAATTG ATGACGACCACTGAAGTTGAGAATTTTCCGGGA…	MAASPKIGIEIGSVSSTHRVSAASSAISPPPHLFFLTTSTRRGSSFLLSQPTRTRSSDSL RLRVSATNSPSSSGGEIIENVVIIGSGPAGYTAAIYAARANLKPVVFEGYQMGGVPGGQL MTTTEVENFPGFPDGITGPDLMERMRKQAERWGAELYPEDVESLSLKTAPFTVQSSERKG QVLAVVGGGDTATEEAIYLTKYARHVHLLVRRDQLRASKAMQDRVINNPNITVHYNTETV DVLSNTKGQMSGILLRRIDTGEETELEAKGLFYGIGHSPNSQLLEGQVELDSSGYVLVQE GSSNTSVEGVFAAGDVQDHEWRQAVTAAGSGCIAALSAERYLTSNNLLVEFHQPQAEEAK KEFTQRDVQEKFDITHTKHRGQYALRKLYHESP…
		ChNTRC-2	Chu034912	ATGGCTGCGTCTCCTAAGATAGGCATCGGAATTAGCTCCGTGTCATCGACTCACCGAGTC TCCGCCGCGTCATCCGCTATCTCTCCTCCGCCTTATCTCTTCTTTCTCACTACTACTACT ACACGTCGCGGCAGCTCCTTCCTCCTCCGTCAACCAACTAGAACTCGCTCCTCCGATTCC CTCCGCCTCAGAGTCTCCGCCACCAATTCGCCGGCTTCTTCAGGCGGCGAGATTATCGAG AACGTAGTGATTATAGGCTCTGGTCCCGCCGGGTACACGGCAGCTATATATGCCGCCCGC GCCAATTTGAAACCGGTGGTATTCGAAGGGTATCAGATGGGCGGAGTTCCCGGTGGACAA TTGATGACGACCACTGACGTTGAGAATTTCCCG…	MAASPKIGIGISSVSSTHRVSAASSAISPPPYLFFLTTTTTRRGSSFLLRQPTRTRSSDS LRLRVSATNSPASSGGEIIENVVIIGSGPAGYTAAIYAARANLKPVVFEGYQMGGVPGGQ LMTTTDVENFPGFPDGITGPDLMERMRKQAERWGAELYPEDVESLSVKTSPFTVQSSERK VKCHSIIYATGATAQRLRLPREEEFWSRGISACAICDGASPLFKGQVLAVVGGGDTATEE AIYLTKYARHVHLLVRRDQLRASKAMQDRVINNPNITVHYNTETVDVLSNTKGQMSGILL RRIDTGEETELEAKGLFYGIGHSPNSQLLEGQVKLDSSGYVLVQEGTSNTSVEGVFAAGD VQDHEWRQAVTAAGSGCIAALSAERYLTSNNLL…
	FTR	ChFTRA.1	Chu037417	ATGCAGAAGAGTGGCGTAAATCGGAATCCTTCTTTAAGAGTAGCCATTCCTCAGGCACAA CAGTCGCTTAGACGTTTAGGTTTTTGCTCTCAAATAGCCACCGGCGGATCGCAGCAGTCG TCACCTATTGTATTCCCTGAAAAGAGAAGCAAGAAGGTGAAGGCATCTTCAAGACGCGGT GAGGTTACTAATGATCCACAGGTGAAACCAAAACCTGATGAGCATCGGATTGATATTGGT GGAGGGGATGAGAAATCGGATTTGTTAGGTAGTCTTGTTTACGCTGGGAAGCTTGTATTG GATAAGAGAAAATCTGCTAGTGGGAAAGATGCTACAGAGATACAGAAAACATCTTCCACG GACGTTTCTAATAAAAAAGCAGTTGATGCAAAG…	MQKSGVNRNPSLRVAIPQAQQSLRRLGFCSQIATGGSQQSSPIVFPEKRSKKVKASSRRG EVTNDPQVKPKPDEHRIDIGGGDEKSDLLGSLVYAGKLVLDKRKSASGKDATEIQKTSST DVSNKKAVDAKLTSKALVWGSDMLQLDDVVSLTYNVGLRHFTVHAYPMGKGSCGLSCFSK PKRGRKDFRFVAPTVEEAVQWVASFGDQQCFINCLPHPLVSKKQASSELFSVPIDTPPEL VFRCKSAPKMLVILNPRSGHGRSIKVFDNIVEPIFKLAGIKLEVVKTTKAGHARELASTC DISLCSDGIICVGGDGIINEVLNGLLTRSNQKEGVSIPIGIVPAGSDNSLVWTVLGVRDP ISAALSIVKGGLTATDVFAVEWIHTGVIHFGMT…
		ChFTRA.2-1	Chu036188	ATGCAGGTGACGCCGTGTTCCTTGAGAGCGGATTCTACTGTGGGCCAAGAGACACCTCAA GATACTTCTCTCTGTGTTGAGGAAAGAATCTGGAGAAGGAGCTCACTTCCAGCATACCAG TTGGGTTCCATGCCGGATCGAACTTCTCCACTTTCCAACGATCGATGTTTGGCTCCTCCA CCTCCGCCGTTGACGTCATCAGTTAATAAAATCCGATGCGAATCCGGGGATGTCTCGTCC TCGCTACGGACCAATGCGGTGTCCTTTTCTTCGGAGATGGAGGATTCGTCGTCTTTGAAG AAGAATCTGATGGAGTTAGAAGTGAAAAAGAGCGAGCCTTACCCAGGAGGAATTCCGAAG ATGGGTCCTTTCACTGGGAGAGATCCTAATGTG…	MQVTPCSLRADSTVGQETPQDTSLCVEERIWRRSSLPAYQLGSMPDRTSPLSNDRCLAPP PPPLTSSVNKIRCESGDVSSSLRTNAVSFSSEMEDSSSLKKNLMELEVKKSEPYPGGIPK MGPFTGRDPNVKKPSWLRQKAPQGERFQEVKESLSRLNLNTVCEEAQCPNIGEIQSSGVL CLKIVKFAVDDVQCWNGGGDGVATATIMVLGDTCTRGCRFCAVKTSRNPPPPDPMEPENT AKAITSWGVDYIVITSVDRDDLPDGGSGHFAQTVKAMKRLKPDIMIECLTSDFRGDLEAV DTLVHSGLDVFAHNVETVKRLQRLVRDPRAGYEQSMSVLKHAKISKPGMITKTSIMLGLG ETDEELREAMADLRAIDVGILTLGQYLQPTPLH…
		ChFTRA.2-2	Chu042426	ATGACTAGCGGTTGTGCTCTGTCACCGGCGATTATCGCCGCCGTTCGTCCTCTGTCATCA CAAGACTGTCTATCCACTGCTTCTGTTAATGGATGCAAAGCGATCAACTCTTCTTCTTCT TCAATTTTCGTACCTATCTCATTATCTACGTCCTATGGTCGAAGCAAATGCGCGTTCTCA ATCTCTCGAAAGAATCCAAGATCGGCGATTCGTTGCGATATCGCTGTGAAATCGACGGCT TCTGTGGACGCGGACGCTGATCTATCGTCGTTGGAGACGGAAGAAGATGAAAAGGCAAAG TCGAAGATTGGGGCTAGGGTTAGGGTTACGGTGCCGATGAAAGTTTACCATGTGGTTCGC GTGCGAGAGGTTGAATTGATGGGAATGGAAGGT…	MTSGCALSPAIIAAVRPLSSQDCLSTASVNGCKAINSSSSSIFVPISLSTSYGRSKCAFS ISRKNPRSAIRCDIAVKSTASVDADADLSSLETEEDEKAKSKIGARVRVTVPMKVYHVVR VREVELMGMEGFIKDYVVLWKGKRISANLPYKVQFVKEIEGRGPVKFFTHLKEDEFEIID P
		ChFTRB-1	Chu021537	ATGAATCTTCAAGCCGTTTCTTGTAGCTTCGGATTCGTTTCGAGTCCACTTGGAATCACT CCCAGAACTTCGTTTCGTCGCTTCGTAATCCGATCGAAATCGGAACCTTCGGAGAAATCT GTAGAGATTATGAGGAAATTCTCAGAGCAATATGCTCGTCGCTCTGGAACTTACTTCTGT GTTGATAAAGGTGTTACCTCAGTCGTCATTAAGGGGTTAGCTGAGCATAAAGATTCATAT GGTGCACCGCTTTGTCCTTGCAGACACTATGATGATAAAGCTGCTGAGGTTGGACAAGGC TTTTGGAATTGTCCTTGTGTTCCAATGAGAGAGAGGAAGGAGTGCCACTGTATGCTTTTC TTAACTCCTGACAATGATTTCGCTGGAAAGGAT…	MNLQAVSCSFGFVSSPLGITPRTSFRRFVIRSKSEPSEKSVEIMRKFSEQYARRSGTYFC VDKGVTSVVIKGLAEHKDSYGAPLCPCRHYDDKAAEVGQGFWNCPCVPMRERKECHCMLF LTPDNDFAGKDQTITSDEIKETTANM
		ChFTRB-2	Chu051514	ATGAATCTTCAAGCCGTTTCTTGTAGCTTCGGATTCGTTTCGAGTCCACTTGGAATCACT CCCAGAACTTCGTTTCGTCGCTTCGTAATCCGATCGAAATCGGAACCTTCGGAGAAATCT GTAGAGATTATGAGGAAATTCTCCGAACAATATGCTCGTCGTTCTGGGACTTACTTCTGT GTTGATAAAGGTGTTACTGCAGTCGTCATTAAGGGGTTAGCTGAGCATAAAGATTCATAT GGTGCACCGCTTTGTCCTTGCAGACACTATGATGATAAAGCTGCTGAGGTTGGCCAAGGC TTTTGGAATTGTCCATGTGTTCCAATGAGAGAGAGGAAGGAGTGCCATTGTATGCTTTTC TTAACTCCTGACAATGATTTTGCTGGAAAGGAT…	MNLQAVSCSFGFVSSPLGITPRTSFRRFVIRSKSEPSEKSVEIMRKFSEQYARRSGTYFC VDKGVTAVVIKGLAEHKDSYGAPLCPCRHYDDKAAEVGQGFWNCPCVPMRERKECHCMLF LTPDNDFAGKDQTITSDEIKETTANM
		ChFTRB-3	Chu051912	ATGAATCTTCAAGCCGTTTCTTGTAGCTTCGGATTCGTTTCGAGTCCACTTGGAATCACT CCCAGAACTTCGTTTCGTCGCTTCGTAATCCGATCGAAATCGGAACCTTCGGAGAAATCT GTAGAGATTATGAGGAAATTCTCCGAACAATATGCTCGTCGTTCTGGGACTTACTTCTGT GTTGATAAAGGTGTTACTGCAGTCGTCATTAAGGGGTTAGCTGAGCATAAAGATTCATAT GGTGCACCGCTTTGTCCTTGCAGACACTATGATGATAAAGCTGCTGAGGTTGGCCAAGGC TTTTGGAATTGTCCATGTGTTCCAATGAGAGAGAGGTAA	MNLQAVSCSFGFVSSPLGITPRTSFRRFVIRSKSEPSEKSVEIMRKFSEQYARRSGTYFC VDKGVTAVVIKGLAEHKDSYGAPLCPCRHYDDKAAEVGQGFWNCPCVPMRER

## Sheet: Table S4
	Table S4 Details of the ChTRX and ChTR gene pairs in gene duplication events
	Chromosome number	Location of gene on Chromosome	Chromosome number	Location of gene on Chromosome	Gene pair
	chr16	1849584-1851259	chr5	2643993-2645478	ChNTRB-1.match.ChNTRA-1
	chr2	14548688-14550153	chr5	2643993-2645478	ChNTRA-2.match.ChNTRA-1
	chr5	2643993-2645478	chr6	2088710-2091589	ChNTRA-1.match.ChNTRB-2
	chr16	1849584-1851259	chr2	14548688-14550153	ChNTRB-1.match.ChNTRA-2
	chr2	14548688-14550153	chr6	2088710-2091589	ChNTRA-2.match.ChNTRB-2
	chr16	1849584-1851259	chr6	2088710-2091589	ChNTRB-1.match.ChNTRB-2
	chr11	19599389-19602617	chr3	2642832-2645756	ChNTRC-2.match.ChNTRC-1
	chr10	2679626-2683440	chr10	8071550-8077814	ChFTRA.2-1.match.ChFTRA.1
	chr10	8071550-8077814	chr12	14901126-14901287	ChFTRA.1.match.Chu043915
	chr10	8071550-8077814	chr12	3029079-3029769	ChFTRA.1.match.ChFTRA.2-2
	chr10	2679626-2683440	chr12	3029079-3029769	ChFTRA.2-1.match.ChFTRA.2-2
	chr10	2679626-2683440	chr12	14901126-14901287	ChFTRA.2-1.match.Chu043915
	chr12	3029079-3029769	chr12	14901126-14901287	ChFTRA.2-2.match.Chu043915
	chr4	1632812-1634509	chr9	971287-972438	ChTRX-m2-2.match.ChTRX-m1-1
	chr8	24852198-24853376	chr9	971287-972438	ChTRX-m1-2.match.ChTRX-m1-1
	chr8	23340063-23341630	chr9	2430824-2433352	ChACHT6-2.match.ChACHT6-1
	chr8	22976396-22978232	chr9	2741311-2743285	ChACHT4-2.match.ChACHT4-1
	chr8	21759158-21760153	chr9	3827694-3828536	ChCXXS1-2.match.ChCXXS1-1
	chr8	18680827-18681915	chr9	6791874-6792953	ChTRX-h4-2.match.ChTRX-h4-1
	chr11	16547660-16549290	chr9	11692669-11694489	ChTRX-o1-2.match.ChTRX-o2-1
	chr3	6053370-6055104	chr9	11692669-11694489	ChTRX-o1-1.match.ChTRX-o2-1
	chr8	13861880-13863688	chr9	11692669-11694489	ChTRX-o2-2.match.ChTRX-o2-1
	chr8	5597819-5598973	chr9	20167233-20168711	ChTRX-y2-3.match.ChTRX-y2-1
	chr8	5597819-5598973	chr9	20434887-20436365	ChTRX-y2-3.match.ChTRX-y2-2
	chr10	17833242-17834481	chr9	21793799-21794613	ChTRX-h3-1.match.ChTRX-h5-1
	chr8	4579719-4580268	chr9	21793799-21794613	ChTRX-h5-2.match.ChTRX-h5-1
	chr8	2374555-2375487	chr9	23974721-23975843	ChTRX-x-2.match.ChTRX-x-1
	chr14	21498318-21501412	chr7	1644695-1647637	ChHCF164-4.match.ChHCF164-3
	chr4	5147817-5150804	chr7	1644695-1647637	Chu039727.match.ChHCF164-3
	chr7	1644695-1647637	chr8	17908204-17911464	ChHCF164-3.match.Chu015220
	chr7	1644695-1647637	chr9	7697476-7700707	ChHCF164-3.match.Chu001866
	chr14	21157066-21158372	chr7	1995474-1996810	ChTRX-y1-2.match.ChTRX-y1-1
	chr14	20879841-20881386	chr7	2293107-2294727	ChCDSP32-2.match.ChCDSP32-1
	chr14	3522581-3523247	chr7	5118288-5120914	ChTRX-h7-2.match.ChTRX-h8-1
	chr14	18204350-18205685	chr7	5118288-5120914	Chu031613..match.ChTRX-h8-1
	chr7	5118288-5120914	chr7	25413585-25414258	ChTRX-h8-1.match.ChTRX-h7-1
	chr14	18204350-18205685	chr7	25413585-25414258	Chu031613..match.ChTRX-h7-1
	chr1	13692519-13693251	chr3	3031393-3031914	ChTRX-h10-3.matchChCXXS2-1.
	chr11	19249937-19250454	chr3	3031393-3031914	ChCXXS2-2.match.ChCXXS2-1
	chr13	18455591-18456191	chr3	3031393-3031914	ChTRX-h10-1.match.ChCXXS2-1
	chr11	16547660-16549290	chr3	6053370-6055104	ChTRX-o1-2.match.ChTRX-o1-1
	chr3	6053370-6055104	chr8	13861880-13863688	ChTRX-o1-1.match.ChTRX-o2-2
	chr11	15834827-15835698	chr3	6832505-6833801	Chu034121.match.ChACHT3
	chr10	17833242-17834481	chr8	4579719-4580268	ChTRX-h3-1.match.ChTRX-h5-2
	chr11	16547660-16549290	chr8	13861880-13863688	ChTRX-o1-2.match.ChTRX-o2-2
	chr4	1632812-1634509	chr8	24852198-24853376	ChTRX-m2-2.match.ChTRX-m1-2
	chr16	1300019-1301417	chr6	1442787-1444603	ChHCF164-1.match.ChHCF164-2
	chr16	4239567-4241289	chr6	4652597-4654399	ChACHT2-1.match.ChACHT2-2
	chr16	4239567-4241289	chr6	6059002-6060245	ChACHT2-1.match.Chu027900
	chr2	15220499-15221881	chr5	1569812-1571782	Chu050185.match.ChTRX-m3-2
	chr2	11148493-11151256	chr5	19674849-19677777	Chu049457.match.ChTDX
	chr2	9921292-9922769	chr5	20723044-20724374	ChTRX-m4-2.match.ChTRX-m4-1
	chr2	2871008-2872268	chr5	23452506-23453693	ChTRX-h9-2.match.ChTRX-h9-2
	chr2	2305619-2307449	chr5	24008530-24010088	ChTRX-z-2.match.ChTRX-z-1
	chr1	13692519-13693251	chr13	18455591-18456191	ChTRX-h10-3.match.ChTRX-h10-1
	chr11	19249937-19250454	chr13	18455591-18456191	ChCXXS2-2.match.ChTRX-h10-1
	chr13	18455591-18456191	chr4	5175549-5176280	ChTRX-h10-1.match.ChTRX-h10-2
	chr6	4652597-4654399	chr6	6059002-6060245	ChACHT2-2.match.Chu027900
	chr14	3295908-3296846	chr14	3522581-3523247	ChTRX-h7-3.match.ChTRX-h7-2
	chr14	3522581-3523247	chr14	18204350-18205685	ChTRX-h7-2.match.ChTRX-h8-2
	chr14	21498318-21501412	chr4	5147817-5150804	ChHCF164-4.match.Chu039727
	chr14	21498318-21501412	chr8	17908204-17911464	ChHCF164-4.match.Chu015220
	chr14	21498318-21501412	chr9	7697476-7700707	ChHCF164-4.match.Chu001866
	chr1	13692519-13693251	chr11	19249937-19250454	ChTRX-h10-3.match.ChCXXS2-2
	chr10	1211635-1212763	chr12	1372888-1374231	ChTRX-L3.2-1.match.ChTRX-L3.2-2
	chr10	2041389-2043083	chr12	2331697-2333663	ChTRX-L3.1-1.match.ChTRX-L3.1-2
	chr10	5441318-5442954	chr12	6242251-6245094	ChTRX-f2-2.match.ChTRX-f2-1
	chr10	5441318-5442954	chr2	684935-686368	ChTRX-f2-2.match.ChTRX-f1-1
	chr10	17833242-17834481	chr12	20239466-20239838	ChTRX-h3-1.match.ChTRX-h3-2
	chr1	13692519-13693251	chr4	5175549-5176280	ChTRX-h10-3.match.ChTRX-h10-2
	chr1	10763496-10764017	chr4	19075691-19079744	Chu045864.match.ChHCF164-6
	chr13	12625262-12625786	chr4	19075691-19079744	Chu024708.match.ChHCF164-6
	chr12	6242251-6245094	chr2	684935-686368	ChTRX-f2-1.match.ChTRX-f1-1

## Sheet: Table S5
Table S5 Primers for qRT-PCR analysis of ChTRX and ChTR genes
Classify		Primer name	Sequence(5'to3')
Actin		qRT-PCR-ChActin-F	GGTACTGAGGGAAGCCAAGA
		qRT-PCR-ChActin-R	GGAATCGCCGACAGAATG
Typical TRX	TRX-f	qRT-PCR-ChTRX-f1-1-F	GCTGTTGTTTCCTCACCTATAGAG
		qRT-PCR-ChTRX-f1-1-R	TACGATGATCTAGTTGCAGCCA
		qRT-PCR-ChTRX-f1-2-F	GCTTCATAGTCTTCGTCACTCTG
		qRT-PCR-ChTRX-f1-2-R	GTCGCAACAACGGAGTAAGG
		qRT-PCR-ChTRX-f2-1-F	GGTTACGGGAACAGCAAAGAG
		qRT-PCR-ChTRX-f2-1-R	ACTTACTTGCAGCCATTGAAGC
		qRT-PCR-ChTRX-f2-2-F	AGTATGTAGACGGAGAATGAACCT
		qRT-PCR-ChTRX-f2-2-R	GTAAAGGAAGCAAATGGGGCA
	TRX-y	qRT-PCR-ChTRX-y1-1-F	GTCAACCTACCGCCGAATCA
		qRT-PCR-ChTRX-y1-1-R	GACAGCGAAGCGTAAGCAGA
		qRT-PCR-ChTRX-y1-2-F	CGGTTCGAACCCGATGAACT
		qRT-PCR-ChTRX-y1-2-R	TGTCAACCTACCGCCGAATC
		qRT-PCR-ChTRX-y2-1-F	ACCGACCAAACAATCAACAATGG
		qRT-PCR-ChTRX-y2-1-R	CCTGCAAACCAACTCGTGGA
		qRT-PCR-ChTRX-y2-2-F	CGACCAAACAATCAACAATGGCTT
		qRT-PCR-ChTRX-y2-2-R	GTTGCCTGCAAACCAACTCG
		qRT-PCR-ChTRX-y2-3-F	CCAACTCGTGGAACGAATCG
		qRT-PCR-ChTRX-y2-3-R	GGTTGATCATGTACCGACCAAACA
	TRX-x	qRT-PCR-ChTRX-x-1-F	GAGACTGAGGCATACCGAGT
		qRT-PCR-ChTRX-x-1-R	GGACGGGAAAGAAGTTCCAGG
		qRT-PCR-ChTRX-x-2-F	CGGGAAAGAAGTTCCAGGTAGC
		qRT-PCR-ChTRX-x-2-R	TGTGACTGAGGCATACCAGG
	TRX-z	qRT-PCR-ChTRX-z-1-F	ACGGCGATAAAGTGTTTCCTCT
		qRT-PCR-ChTRX-z-1-R	GCAGGTTCGGGGATTACCTAC
		qRT-PCR-ChTRX-z-2-F	CAGGACAGAAGGGCTAATTCCA
		qRT-PCR-ChTRX-z-2-R	ACCAATCCTTTACTACGGCGAC
	TRX-m	qRT-PCR-ChTRX-m1-1-F	GAACAGTGATGAGTGGGGAGT
		qRT-PCR-ChTRX-m1-1-R	CAATCATCGGTGCAGTGCCTA
		qRT-PCR-ChTRX-m1-2-F	TCATAGGTGCAGTGCCTAAAGC
		qRT-PCR-ChTRX-m1-2-R	GACCAGTGGGGAGTAGATAGGT
		qRT-PCR-ChTRX-m2-1-F	CGAGGAGCAGATGGTGAGGATA
		qRT-PCR-ChTRX-m2-1-R	ACTTGGGATTAGGAGAATCTCTCG
		qRT-PCR-ChTRX-m2-2-F	AAGAGACCTTACAGACTCACAGTG
		qRT-PCR-ChTRX-m2-2-R	GAAGCATCCCAACGATCATGATC
		qRT-PCR-ChTRX-m3-1-F	CGTTTCCTACTCTCAGATGGATCT
		qRT-PCR-ChTRX-m3-1-R	CGGTCGAGATGAGTGAATTAAAGT
		qRT-PCR-ChTRX-m3-2-F	AAGAACGGTGAGAAACGAGAGT
		qRT-PCR-ChTRX-m3-2-R	GGTAATGAGAGTTTCTCATCGACG
		qRT-PCR-ChTRX-m3-3-F	GCTGTCCCAGTAGTTTTACTCTTC
		qRT-PCR-ChTRX-m3-3-R	AGAGTTTCTCATCGACGATGTTAC
		qRT-PCR-ChTRX-m4-1-F	GGCCCACGAGAGTACAATAGAG
		qRT-PCR-ChTRX-m4-1-R	CCGTAATCGTCTTCAAAGACGG
		qRT-PCR-ChTRX-m4-2-F	ACAAACAACGCTCTACCACTGA
		qRT-PCR-ChTRX-m4-2-R	GACTGGAGAAACCCAAGGAACA
	TRX-O	qRT-PCR-ChTRX-O1-1-F	TGAACTGGACAACGTGGAGAA
		qRT-PCR-ChTRX-O1-1-R	TCAGCCAAAGCTCCAATGTTC
		qRT-PCR-ChTRX-O1-2-F	ATCAGCCGAAGATCGAGTGC
		qRT-PCR-ChTRX-O1-2-R	TGAACTGGACAACGTGGAGG
		qRT-PCR-ChTRX-O2-1-F	GCAGAGCTTATAGGCGCAGAT
		qRT-PCR-ChTRX-O2-1-R	GGAAGAATCTGGCGAAGTCCA
		qRT-PCR-ChTRX-O2-2-F	CACAACTCAAAGCAAAGCAGTG
		qRT-PCR-ChTRX-O2-2-R	GCAGAGCTTATAGGCGCAGA
	TRX-h	qRT-PCR-ChTRX-h1-F	TAGCCTTCTGGAGTTGTTCGT
		qRT-PCR-ChTRX-h1-R	AGTGAGAGCGAGCATGCATA
		qRT-PCR-ChTRX-h2-F	ACCTCTCCACACAACATAGCAT
		qRT-PCR-ChTRX-h2-R	CCAAAAAGGACGAACTTGAGAGG
		qRT-PCR-ChTRX-h7-1-F	ACCACAAGCAACAAAGAAGAAACC
		qRT-PCR-ChTRX-h7-1-R	CGATTTCCACAACGAAGCTGTT
		qRT-PCR-ChTRX-h7-2-F	CCACAACCAAACTGTTCTTGG
		qRT-PCR-ChTRX-h7-2-R	AGCTCCACCATCTCTTTCTTCTT
		qRT-PCR-ChTRX-h7-3-F	TAGTGATTGATTTCACGGCTG
		qRT-PCR-ChTRX-h7-3-R	CATTAGTCTGTCCACATCAACC
		qRT-PCR-ChTRX-h8-1-F	CTTGGCATAAGGTGATGAGGAG
		qRT-PCR-ChTRX-h8-1-R	AGACAGAGTTGTGGGTGTGAAG
		qRT-PCR-ChTRX-h8-2-F	CAGACCAAAGATTTCAGGTAACGG
		qRT-PCR-ChTRX-h8-2-R	GAGACTTCCACTGATTCATGGTC
		qRT-PCR-ChTRX-h9-1-F	ACATCCATTTGATCACATCGCG
		qRT-PCR-ChTRX-h9-1-R	CTTGTCGGAGCTAACAAACCAG
		qRT-PCR-ChTRX-h9-2-F	CTTGTGGGAGCAAACAAACCAG
		qRT-PCR-ChTRX-h9-2-R	ACATCCATTGATCACACCGTGA
	TDX	qRT-PCR-ChTDX-F	TGCTCCTTAAGCCAGAGGAG
		qRT-PCR-ChTDX-R	GAGATGGCAAACAGGTGGACA
Atypical TRX	HCF	qRT-PCR-ChHCF164-1-F	CCGCCAAATTTGCCTTCCTA
		qRT-PCR-ChHCF164-1-R	TGGGGCAGTACTCTAGTGCT
		qRT-PCR-ChHCF164-2-F	GATGATGATCTCACTCTGACCCTC
		qRT-PCR-ChHCF164-2-R	GAATGTGAATGCGTTAGCAACCG
		qRT-PCR-ChHCF164-3-F	GATGCCTTAATTTGTCGGACCA
		qRT-PCR-ChHCF164-3-R	GAGATAACATTCGTCGATCGCG
		qRT-PCR-ChHCF164-4-F	ATCCTCATCATCGACGTCGGA
		qRT-PCR-ChHCF164-4-R	AACATCTCACAACAGTCGCAC
		qRT-PCR-ChHCF164-5-F	ACGAAGGAGACAGGACAAAGG
		qRT-PCR-ChHCF164-5-R	GCTCCTACTCAAAACTCAAGGAC
		qRT-PCR-ChHCF164-6-F	GCCCCTACTCAAAACTCAAGAC
		qRT-PCR-ChHCF164-6-R	AGCGTACGAAGGAGATAGGACA
	ACHT（Lilium）	qRT-PCR-ChACHT1-F	TCTCGAACGGTGGAGTAATCG
		qRT-PCR-ChACHT1-R	CAGAAAAAGCCAAAAAGGCGAAG
		qRT-PCR-ChACHT2-1-F	CACTGGAATCTGAACCAGACAG
		qRT-PCR-ChACHT2-1-R	GGTGGCAAAGGATGTGAAGG
		qRT-PCR-ChACHT2-2-F	GGAATCTGAACCAGACAGTTCC
		qRT-PCR-ChACHT2-2-R	GAGCGGTGGCAAATGATGTG
		qRT-PCR-ChACHT3-F	AAGAGCTTTGCAGCCACCA
		qRT-PCR-ChACHT3-R	CGAACATGAAGTCGGTGACA
		qRT-PCR-ChACHT4-1-F	TTCCAAACGAAGCCTCCATG
		qRT-PCR-ChACHT4-1-R	AACAGACCTCTCCAGCTGCTA
		qRT-PCR-ChACHT4-2-F	CACGCAAACTGTACAGGGAA
		qRT-PCR-ChACHT4-2-R	AGCAGCCACTCCTGATTCAA
		qRT-PCR-ChACHT5-1-F	TTGGGGAACTGAAAATGAATCCGA
		qRT-PCR-ChACHT5-1-R	ACCCAAATGCAAAACGAATCACAC
		qRT-PCR-ChACHT5-2-F	CCAAACGAAGCACAATGATACCAA
		qRT-PCR-ChACHT5-2-R	GGAGAATCATCAAGCTAGCATCTT
		qRT-PCR-ChACHT6-1-F	TCCTGTGGATTTTGTCACTGA
		qRT-PCR-ChACHT6-1-R	CGGATTGCATGCATAGCTTTG
		qRT-PCR-ChACHT6-2-F	TTATACCTCGCTGAAGCGTG
		qRT-PCR-ChACHT6-2-R	CTGTTGGAAAGCCTAGATGGATC
	TRX- (Like 3)	qRT-PCR-ChTRX-L3.1-1-F	GGCAGCAAAACAATCCAATGT
		qRT-PCR-ChTRX-L3.1-1-R	AAGGATGGCTTGTCATTGAAGAAG
		qRT-PCR-ChTRX-L3.1-2-F	CCTGCATCGCATCATATAATGAC
		qRT-PCR-ChTRX-L3.1-2-R	AGGTGACCTACTTGATACCAATGA
		qRT-PCR-ChTRX-L3.2-1-F	TGAACATCCTACGAGGAACCCAA
		qRT-PCR-ChTRX-L3.2-1-R	AACAAGCTGAAGTAGTCGGTGG
		qRT-PCR-ChTRX-L3.2-2-F	ACTGAACATCCTACGAGGAACC
		qRT-PCR-ChTRX-L3.2-2-R	GCGCATTTTGTGGTTAACGAAG
		qRT-PCR-ChTRX-L3.3-F	CAGCTCGCTTCTCTTTCGT
		qRT-PCR-ChTRX-L3.3-R	CGCATACCATTCACCTCCTG
	CDSP	qRT-PCR-ChCDSP32-1-F	AGTGGACACAAAGTCTTGAACCA
		qRT-PCR-ChCDSP32-1-R	GATTACGGTGGCGATTGGTTTG
		qRT-PCR-ChCDSP32-2-F	CGGTTTCGGATGGTACAGACA
		qRT-PCR-ChCDSP32-2-R	GCCGATATGTTGGTTCGGGTA
	TRX-h like	qRT-PCR-ChTRX-h3-1-F	CATTCTCAAGCTCGAAAAGCAC
		qRT-PCR-ChTRX-h3-1-R	CCACACAAAAGAGCACAATAAGGT
		qRT-PCR-ChTRX-h3-2-F	GATTGGTGCGATTAAACGGCAA
		qRT-PCR-ChTRX-h3-2-R	CTCGATGCAACCTAGGTTATCG
		qRT-PCR-ChTRX-h4-1-F	GATTCTTTGGCTTTGTCGAGTTG
		qRT-PCR-ChTRX-h4-1-R	GAACGAAAACAAGTGATCGGACA
		qRT-PCR-ChTRX-h4-2-F	CGACTATTGTGAAGCATACTGGTG
		qRT-PCR-ChTRX-h4-2-R	GCTCAAAGAGTTAGAGAGACCACC
		qRT-PCR-ChTRX-h5-1-F	TGTGCAGTAGAACACATCACTT
		qRT-PCR-ChTRX-h5-1-R	CGCTGCGAAGGAAGAGATTCAA
		qRT-PCR-ChTRX-h5-2-F	GATGAATTGCAAGATGTTGCTAAGG
		qRT-PCR-ChTRX-h5-2-R	GCTTCTGATGAATCTCATCCTTGGA
		qRT-PCR-ChTRX-h10-1-F	CTTTCTGAGAAAGAGATCTGCAGC
		qRT-PCR-ChTRX-h10-1-R	GCTACACCAACGGTAGTGTTTC
		qRT-PCR-ChTRX-h10-2-F	AATGGAATGTGGAAGCTACACCAA
		qRT-PCR-ChTRX-h10-2-R	CTGAGAAAGATATCTGCAGTTGC
		qRT-PCR-ChTRX-h10-3-F	GCTACACCAACGGTAGTGTTC
		qRT-PCR-ChTRX-h10-3-R	TTCTGAGAAAGAGATCTGCAGT
	CXXS	qRT-PCR-qRT-PCR-ChCXXS1-1-F	ACACTGAGATCATTGCGTTATCTC
		qRT-PCR-qRT-PCR-ChCXXS1-1-R	CTGATTCTTGGCTTGACTCACA
		qRT-PCR-qRT-PCR-ChCXXS1-2-F	CCTGATTCTTGGCTTGACTCAC
		qRT-PCR-qRT-PCR-ChCXXS1-2-R	CAGGAGAAACAGAAGCCAATTTAGT
		qRT-PCR-qRT-PCR-ChCXXS1-3-F	GGAGGATGTGATATCATTATGGAGT
		qRT-PCR-qRT-PCR-ChCXXS1-3-R	GAGTAACAACAATGTCTGAAACACC
		qRT-PCR-qRT-PCR-ChCXXS1-4-F	CCTACGTTTCCTCAGCTTTAC
		qRT-PCR-qRT-PCR-ChCXXS1-4-R	TTCTCTCTCACCAAAGGCAA
		qRT-PCR-qRT-PCR-ChCXXS2-1-F	GTGTTCCTCAAGGATGGGAG
		qRT-PCR-qRT-PCR-ChCXXS2-1-R	TCAAGATTGTCTGAGAAGGAGATCT
		qRT-PCR-qRT-PCR-ChCXXS2-2-F	AGCTTCTGTGATCTTCTCCTCC
		qRT-PCR-qRT-PCR-ChCXXS2-2-R	TGGTCTTAAACAGGTGTGGTCAT
TR	FTR	qRT-PCR-ChFTRA.1-F	CAATGGTGGTGAAGAAGCTTTATGT
		qRT-PCR-ChFTRA.1-R	AGACGAGTTCGAGTTCATCGAT
		qRT-PCR-ChFTRA.2-1-F	GCAATATCGCAACGAATCGT
		qRT-PCR-ChFTRA.2-1-R	GGCATCGCAAGACTGTCTC
		qRT-PCR-ChFTRA.2-2-F	TGCTTCGACCATAGGACGTAG
		qRT-PCR-ChFTRA.2-2-R	TGACTAGCGGTTGTGCTCT
		qRT-PCR-ChFTRB-1-F	CGAAACGAAGTTCTGGGAGTGA
		qRT-PCR-ChFTRB-1-R	CAGAGAAAATCTCGTGTCCACGA
		qRT-PCR-ChFTRB-2-F	CGATCGGATTACGAAGCGAC
		qRT-PCR-ChFTRB-2R	TCCACGAAACCTTCTTCGATCT
		qRT-PCR-ChFTRB-3-F	AATCTCGCGTCCACGAAAC
		qRT-PCR-ChFTRB-3-R	GGATTACGAAGCGACGAAACG
	NTR	qRT-PCR-ChNTRA-1-F	AGCCTTGAACAAAACTTCTCACAC
		qRT-PCR-ChNTRA-1-R	GCCTGCAATGCTTACGAATCT
		qRT-PCR-ChNTRA-2-F	GACTCTCAAAATCACGACTCCTT
		qRT-PCR-ChNTRA-2-R	GGTGCCTTGAGAGCATGGA
		qRT-PCR-ChNTRB-1-F	TCAGGGATCGACAATTATCTCAATG
		qRT-PCR-ChNTRB-1-R	AGCTTTGGATGCAGAGCATTAT
		qRT-PCR-ChNTRB-2-F	CTGGAAATCCGGGGAAATTCTC
		qRT-PCR-ChNTRB-2-R	GATCTATTCTCTCTCCGCCGC
		qRT-PCR-ChNTRC-1-F	TGAGGCACAGTTGCCAAC
		qRT-PCR-ChNTRC-1-R	TCGGTGAGTCGATGACACG
		qRT-PCR-ChNTRC-2-F	TGAGAAAGAAGAGATAAGGCGGAG
		qRT-PCR-ChNTRC-2-R	GGTCTCTCTTTAATGTAAGGCGG

## Sheet: Table S6
Table S6 Statistical Analysis of Temporal Differential Expression of ChTRX and ChTR Genes in Leaves Under Selenium Stress
			CK	0 μg Se·L-1					100 μg Se·L-1					80000 μg Se·L-1
			0 h	3 h	6 h	9 h	12 h	24 h	3 h	6 h	9 h	12 h	24 h	3 h	6 h	9 h	12 h	24 h
Typical TRX	TRX-f	ChTRX-f1-1		*	**	*	**	**	ns	*	*	*	*	*	*	ns	*	ns
		ChTRX-f1-2		*	*	ns	**	**	ns	*	*	*	*	*	*	ns	*	**
		ChTRX-f2-1		*	**	**	**	**	**	**	**	**	**	**	**	**	**	**
		ChTRX-f2-2		ns	**	**	**	**	**	**	**	**	**	**	ns	**	**	**
	TRX-h	ChTRX-h1		ns	*	*	*	ns	*	*	*	*	*	*	ns	ns	ns	*
		ChTRX-h2		*	**	**	**	**	**	**	**	**	**	**	**	*	**	**
		ChTRX-h7-1		*	*	**	*	ns	*	**	**	*	*	ns	*	**	**	*
		ChTRX-h7-2		**	ns	ns	*	**	*	ns	ns	ns	ns	*	**	**	*	ns
		ChTRX-h7-3		*	**	**	**	**	**	**	**	**	**	*	*	**	**	**
		ChTRX-h8-1		**	ns	**	**	**	ns	*	ns	*	ns	*	**	ns	*	*
		ChTRX-h8-2		**	**	**	**	**	**	**	**	**	**	**	**	**	**	**
		ChTRX-h9-1		**	**	**	**	**	**	**	**	**	**	**	**	ns	**	**
		ChTRX-h9-2		*	**	**	**	**	ns	*	**	**	**	*	**	ns	*	**
	TRX-m	ChTRX-m1-1		*	*	*	*	**	*	*	*	*	**	ns	*	*	*	**
		ChTRX-m1-2		*	**	*	*	**	*	*	*	*	**	ns	*	ns	*	**
		ChTRX-m2-1		**	*	*	ns	**	ns	**	ns	ns	*	ns	*	*	*	**
		ChTRX-m2-2		*	ns	*	*	ns	*	ns	*	*	*	ns	*	ns	*	**
		ChTRX-m3-1		*	ns	ns	ns	ns	ns	*	*	*	ns	ns	**	*	**	*
		ChTRX-m3-2		*	**	ns	*	**	ns	**	ns	ns	*	*	*	**	ns	ns
		ChTRX-m3-3		**	**	**	**	**	*	ns	**	**	*	*	**	ns	**	ns
		ChTRX-m4-1		**	**	**	**	**	ns	**	**	**	**	**	**	**	**	**
		ChTRX-m4-2		*	**	ns	**	**	ns	**	*	*	**	ns	**	**	**	ns
	TRX-o	ChTRX-o1-1		*	**	*	**	ns	*	**	**	**	**	ns	**	**	**	**
		ChTRX-o1-2		ns	**	*	**	**	*	**	*	**	*	*	**	**	**	*
		ChTRX-o2-1		ns	ns	*	**	ns	ns	ns	**	ns	ns	**	ns	**	ns	ns
		ChTRX-o2-2		**	**	**	**	**	*	**	**	**	**	**	ns	**	*	**
	TDX	ChTDX		*	**	**	**	**	*	*	**	**	**	ns	ns	**	**	*
	TRX-x	ChTRX-x-1		**	**	**	**	**	*	**	**	**	**	**	**	*	**	**
		ChTRX-x-2		**	**	**	**	**	*	*	**	**	**	**	**	**	**	**
	TRX-y	ChTRX-y1-1		ns	*	ns	*	**	ns	**	**	*	*	ns	**	ns	**	ns
		ChTRX-y1-2		*	*	*	*	ns	ns	**	**	*	**	ns	**	*	**	**
		ChTRX-y2-1		**	**	**	*	**	ns	ns	**	*	**	ns	ns	*	ns	**
		ChTRX-y2-2		ns	**	**	**	**	*	**	**	*	**	ns	**	*	*	**
		ChTRX-y2-3		ns	**	**	**	ns	ns	ns	*	**	**	ns	**	ns	ns	*
	TRX-z	ChTRX-z-1		ns	**	*	**	ns	**	**	*	**	**	ns	ns	ns	*	ns
		ChTRX-z-2		ns	*	ns	*	ns	*	*	*	ns	*	ns	ns	ns	ns	*
Atypical TRX	ACHT	ChACHT1		ns	**	*	*	ns	ns	**	**	**	**	ns	*	*	*	**
		ChACHT2-1		ns	**	**	*	ns	*	**	**	**	**	ns	*	*	*	*
		ChACHT2-2		*	**	**	**	ns	*	**	**	**	*	**	**	**	**	**
		ChACHT4-1		**	**	**	**	**	**	**	*	*	**	*	**	**	**	**
		ChACHT4-2		**	**	**	**	**	**	**	**	**	**	*	**	**	*	**
		ChACHT5-1		ns	**	*	**	ns	**	**	**	ns	**	ns	*	**	**	**
		ChACHT5-2		ns	**	**	**	**	**	**	*	**	**	**	*	**	ns	**
		ChACHT6-1		*	**	**	**	ns	*	**	*	**	ns	*	*	*	ns	*
		ChACHT6-2		*	*	**	*	**	*	**	*	**	*	ns	**	**	*	**
	CDSP32	ChCDSP32-1		**	**	**	**	**	**	*	ns	*	**	**	**	**	*	**
		ChCDSP32-2		**	**	**	**	**	**	**	**	**	**	**	**	**	**	**
	CXXS	ChCXXS1-1		**	**	**	**	**	**	ns	ns	*	**	*	**	*	**	**
		ChCXXS1-2		**	**	**	*	**	**	**	*	**	**	**	**	*	*	**
		ChCXXS1-3		ns	ns	*	*	ns	*	*	*	*	*	ns	ns	*	*	ns
		ChCXXS1-4		ns	ns	ns	*	ns	ns	*	ns	*	ns	ns	ns	*	ns	ns
		ChCXXS2-2		**	**	**	**	**	ns	**	**	**	ns	**	**	**	**	**
	HCF	ChHCF164-1		ns	*	ns	*	ns	ns	ns	*	*	ns	ns	ns	*	ns	ns
		ChHCF164-2		**	**	**	**	ns	ns	**	**	**	ns	**	*	ns	*	**
		ChHCF164-3		*	**	**	**	**	*	**	*	**	*	ns	*	*	ns	**
		ChHCF164-4		*	**	**	**	**	*	*	**	**	**	ns	ns	**	**	*
		ChHCF164-5		ns	**	**	*	ns	**	**	**	**	**	*	**	*	**	**
		ChHCF164-6		*	*	*	**	**	**	**	*	**	**	*	**	**	**	**
	TRX-h like	ChTRX-h3-1		**	**	**	**	**	**	**	**	**	**	**	**	**	**	**
		ChTRX-h3-2		*	*	*	*	ns	*	*	*	*	*	*	*	*	*	*
		ChTRX-h4-1		*	*	*	ns	**	ns	ns	*	ns	ns	ns	**	**	ns	ns
		ChTRX-h4-2		**	**	**	**	**	*	**	**	**	**	**	**	**	**	**
		ChTRX-h5-1		**	**	**	**	**	**	**	**	**	**	**	**	**	**	**
		ChTRX-h5-2		**	**	ns	**	**	*	**	**	**	**	*	ns	*	*	ns
	TRX-L3 (Like 3)	ChTRX-L3.1-1		**	**	**	**	**	**	ns	ns	**	**	**	**	**	**	**
		ChTRX-L3.2-1		*	**	**	**	**	*	ns	*	**	**	*	ns	**	*	**
		ChTRX-L3.2-2		**	**	**	**	**	**	**	*	**	**	**	**	**	**	**
		ChTRX-L3.3		**	*	**	ns	**	**	ns	**	**	**	**	**	**	ns	ns
TR	NTR	ChNTRA-1		*	*	*	*	ns	*	*	*	*	*	*	*	*	*	*
		ChNTRA-2		ns	ns	ns	ns	ns	ns	**	*	ns	ns	*	**	ns	*	**
		ChNTRB-1		**	**	**	**	**	**	**	**	**	**	**	**	**	**	**
		ChNTRB-2		ns	ns	ns	ns	ns	ns	ns	*	ns	ns	ns	*	ns	*	*
		ChNTRC-1		ns	ns	**	**	ns	ns	**	*	**	*	ns	ns	*	*	*
		ChNTRC-2		ns	*	ns	*	**	ns	ns	*	**	ns	ns	**	ns	**	**
	FTR	ChFTRA.1		**	**	**	**	**	**	**	**	**	**	**	**	**	**	**
		ChFTRA.2-1		ns	*	*	ns	ns	ns	ns	ns	ns	ns	ns	ns	ns	ns	*
		ChFTRA.2-2		ns	ns	**	ns	ns	*	**	ns	ns	**	ns	**	*	*	*
		ChFTRB-1		*	**	**	**	ns	ns	*	**	**	*	ns	*	**	*	*
		ChFTRB-2		**	**	**	**	**	*	**	**	**	*	ns	**	**	**	**
		ChFTRB-3		*	**	**	*	ns	ns	**	**	**	**	*	**	**	**	**

## Sheet: Table S7
Table S7 Statistical Analysis of Temporal Differential Expression of ChTRX and ChTR Genes in Roots Under Selenium Stress
			CK	0 μg Se·L-1					100 μg Se·L-1					80000 μg Se·L-1
			0 h	3 h	6 h	9 h	12 h	24 h	3 h	6 h	9 h	12 h	24 h	3 h	6 h	9 h	12 h	24 h
Typical TRX	TRX-f	ChTRX-f1-1		*	*	ns	**	ns	ns	ns	*	*	*	ns	ns	ns	*	**
		ChTRX-f1-2		**	ns	*	**	**	**	**	*	**	**	*	**	ns	ns	**
		ChTRX-f2-1		**	**	**	**	**	*	**	**	ns	**	ns	*	**	ns	ns
		ChTRX-f2-2		ns	*	**	ns	*	ns	**	*	*	*	ns	ns	ns	**	ns
	TRX-h	ChTRX-h1		ns	ns	*	*	ns	*	**	**	ns	*	**	*	ns	*	ns
		ChTRX-h2		**	*	ns	ns	*	*	ns	**	**	**	*	*	**	*	ns
		ChTRX-h7-1		**	**	**	**	**	ns	**	**	**	**	ns	*	**	**	ns
		ChTRX-h7-2		**	**	*	**	*	ns	*	ns	**	**	*	*	**	**	**
		ChTRX-h7-3		*	*	**	**	**	**	*	**	ns	**	ns	ns	**	**	**
		ChTRX-h8-1		**	ns	**	*	**	**	**	ns	*	*	**	*	**	ns	**
		ChTRX-h8-2		ns	ns	ns	*	*	*	**	**	ns	ns	ns	**	*	*	ns
		ChTRX-h9-1		ns	*	**	**	**	**	**	ns	*	ns	*	**	**	**	**
		ChTRX-h9-2		ns	ns	**	*	**	**	**	*	*	*	ns	*	**	**	**
	TRX-m	ChTRX-m1-1		ns	ns	ns	*	**	**	**	**	*	*	ns	*	*	ns	ns
		ChTRX-m1-2		ns	**	*	*	**	ns	**	**	**	*	**	*	**	ns	ns
		ChTRX-m2-1		*	**	*	**	**	**	**	*	**	**	**	**	**	**	**
		ChTRX-m2-2		ns	**	**	**	**	**	**	**	**	**	*	*	*	**	**
		ChTRX-m3-1		ns	ns	ns	ns	**	ns	ns	ns	ns	**	*	**	*	**	**
		ChTRX-m3-2		ns	**	**	*	**	**	**	**	**	**	**	**	**	**	**
		ChTRX-m3-3		**	**	**	**	**	**	**	**	**	*	**	**	**	**	**
		ChTRX-m4-1		**	**	**	*	*	**	**	**	**	**	ns	**	*	ns	**
		ChTRX-m4-2		ns	*	**	ns	**	*	**	*	*	**	**	*	**	**	**
	TRX-o	ChTRX-o1-1		*	ns	ns	ns	**	ns	ns	ns	ns	*	**	ns	*	*	**
		ChTRX-o1-2		*	**	**	**	**	**	**	**	**	**	**	**	*	**	**
		ChTRX-o2-1		ns	*	ns	ns	ns	ns	ns	ns	ns	ns	ns	ns	ns	ns	ns
		ChTRX-o2-2		**	**	**	**	**	**	**	**	**	**	ns	**	**	**	ns
	TDX	ChTDX		ns	ns	**	*	*	ns	*	*	*	*	ns	ns	ns	*	ns
	TRX-x	ChTRX-x-1		*	**	*	**	**	**	**	**	**	**	ns	**	**	**	**
		ChTRX-x-2		**	**	**	*	**	**	**	**	*	**	*	**	**	**	**
	TRX-y	ChTRX-y1-1		ns	ns	*	**	**	ns	**	ns	*	**	ns	ns	ns	*	**
		ChTRX-y1-2		ns	ns	*	*	**	ns	**	**	*	**	ns	*	**	**	**
		ChTRX-y2-1		**	*	*	ns	ns	**	**	**	ns	*	**	ns	*	**	ns
		ChTRX-y2-2		ns	ns	ns	ns	*	ns	*	ns	ns	*	ns	ns	ns	ns	ns
		ChTRX-y2-3		ns	**	**	**	ns	**	**	ns	**	*	*	ns	**	*	**
	TRX-z	ChTRX-z-1		*	*	**	*	*	**	*	**	ns	**	**	**	**	**	**
		ChTRX-z-2		ns	ns	ns	ns	ns	ns	*	*	ns	*	ns	ns	ns	ns	ns
Atypical TRX	ACHT	ChACHT1		ns	**	**	**	**	ns	*	*	**	**	**	**	**	*	**
		ChACHT2-1		ns	*	*	*	**	ns	*	ns	ns	*	ns	*	*	*	**
		ChACHT2-2		*	*	*	*	*	ns	ns	ns	ns	**	ns	ns	ns	*	**
		ChACHT4-1		*	ns	**	**	**	**	**	**	**	**	*	**	ns	**	**
		ChACHT4-2		**	**	*	*	**	**	**	**	**	**	**	**	**	**	**
		ChACHT5-1		**	**	**	**	**	*	**	**	**	**	**	*	**	**	**
		ChACHT5-2		*	**	**	*	ns	**	*	**	**	**	**	**	**	**	**
		ChACHT6-1		ns	ns	*	ns	ns	*	*	*	*	*	ns	*	*	*	ns
		ChACHT6-2		ns	*	ns	ns	*	ns	ns	ns	ns	ns	ns	ns	ns	ns	ns
	CDSP32	ChCDSP32-1		ns	ns	ns	ns	ns	ns	ns	ns	ns	ns	ns	*	ns	ns	ns
		ChCDSP32-2		**	ns	**	**	*	**	ns	*	**	**	*	ns	**	**	**
	CXXS	ChCXXS1-1		*	ns	**	*	**	ns	ns	ns	**	**	ns	**	**	**	**
		ChCXXS1-2		**	*	**	**	**	**	**	**	**	**	**	**	**	**	**
		ChCXXS1-3		ns	**	*	**	**	**	**	**	*	**	*	*	*	**	**
		ChCXXS1-4		**	**	**	**	**	*	**	**	**	*	*	**	**	**	**
		ChCXXS2-2		ns	ns	ns	ns	ns	ns	ns	ns	ns	ns	ns	ns	*	ns	ns
	HCF	ChHCF164-1		**	ns	*	*	**	**	**	**	ns	**	ns	ns	ns	*	**
		ChHCF164-2		ns	ns	ns	**	**	ns	ns	*	ns	*	ns	ns	ns	*	**
		ChHCF164-3		ns	ns	ns	*	*	ns	ns	ns	ns	*	ns	*	**	**	ns
		ChHCF164-4		**	ns	*	**	**	ns	ns	ns	**	**	ns	*	*	**	**
		ChHCF164-5		ns	ns	ns	ns	ns	ns	ns	ns	ns	ns	ns	ns	ns	ns	ns
		ChHCF164-6		*	**	ns	ns	**	ns	*	**	**	*	**	**	*	**	**
	TRX-h like	ChTRX-h3-1		**	**	ns	ns	ns	**	**	ns	ns	ns	ns	**	**	**	**
		ChTRX-h3-2		**	**	**	**	**	*	**	ns	ns	*	**	ns	ns	**	**
		ChTRX-h4-1		*	**	**	**	**	**	**	**	**	**	**	**	*	*	**
		ChTRX-h4-2		*	*	ns	**	*	*	*	ns	*	ns	*	*	ns	**	**
		ChTRX-h5-1		*	ns	**	**	*	**	**	**	**	**	**	**	**	**	**
		ChTRX-h5-2		ns	*	**	ns	*	**	**	**	**	*	**	*	**	**	**
	TRX-L3 (Like 3)	ChTRX-L3.1-1		ns	ns	ns	*	*	ns	*	ns	ns	*	ns	**	*	**	ns
		ChTRX-L3.2-1		*	*	**	ns	ns	*	**	*	ns	ns	*	**	*	**	**
		ChTRX-L3.2-2		ns	*	**	**	**	*	**	**	**	*	**	**	**	**	**
		ChTRX-L3.3		ns	ns	ns	**	**	ns	**	**	*	*	**	**	*	**	**
TR	NTR	ChNTRA-1		ns	ns	ns	*	ns	ns	ns	ns	ns	ns	ns	**	ns	**	**
		ChNTRA-2		ns	ns	ns	**	ns	ns	**	*	*	**	ns	**	**	**	**
		ChNTRB-1		ns	ns	ns	ns	**	*	ns	*	*	ns	ns	ns	ns	ns	ns
		ChNTRB-2		ns	*	*	**	*	**	*	*	**	**	ns	*	**	**	**
		ChNTRC-1		ns	**	ns	**	**	ns	*	*	*	**	*	*	**	**	**
		ChNTRC-2		ns	*	**	**	**	ns	**	*	**	**	ns	**	**	**	**
	FTR	ChFTRA.1		*	ns	**	**	ns	**	**	**	*	**	*	**	**	**	**
		ChFTRA.2-1		*	*	**	**	**	**	*	**	**	**	ns	*	**	**	**
		ChFTRA.2-2		**	ns	**	**	**	*	**	**	**	**	**	**	**	**	**
		ChFTRB-1		*	**	**	**	*	*	*	**	**	**	ns	*	**	*	ns
		ChFTRB-2		**	**	**	**	**	*	**	**	**	*	ns	**	**	**	**
		ChFTRB-3		*	**	**	*	*	*	**	*	ns	**	**	**	*	**	**
